# Supplementary material for: Identification and Functional Analysis of Long Non-Coding RNA (lncRNA) in Response to Seed Aging in Rice
Source: Plants (Basel). 2022 Nov 24;11(23):3223. doi: 10.3390/plants11233223 (PMC9737669; doi:10.3390/plants11233223)
Supplement: Supplementary file 1 [file plants-11-03223-s001.zip]

Archive with 5 entries (5 files):
- Supplementary Figure S1 Expression validation of sequencing results using qPCR. .png
- Supplementary Figure S2 Identification of LNC-037529 in different rice varieties .png
- Supplementary Figure S3 KEGG enrichment analysis of all DELs target genes.png
- Supplementary Figure S4 Schematic diagram of rice seed structure.png
- Table S1-13.xlsx
