# Supplementary material for: Identification and Functional Analysis of Long Non-Coding RNA (lncRNA) in Response to Seed Aging in Rice
Source: Plants (Basel). 2022 Nov 24;11(23):3223. doi: 10.3390/plants11233223 (PMC9737669; doi:10.3390/plants11233223)
Supplement: Supplementary file 1 [file plants-11-03223-s001.zip › Table S1-13.xlsx]

## Sheet: Table S1
Table S1. Statistical analysis of lncRNA sequencing data from Two samples with three biological replicates
Sample name	S50_1	S50_2	S50_3	S96_1	S96_2	S96_3
clean data	15.82G	12.07G	13.25G	16.77G	17.06G	17.25G
Total reads	105494896	80457414	92976155	111820768	113751668	114968506
Total mapped	77333876 (73.31%)	61256317 (76.14%)	69295096(74.72%)	76278002 (68.21%)	84935877 (74.67%)	84800900 (73.76%)
Multiple mapped	4475451 (4.24%)	3220768 (4%)	3848109(4.12%)	6106955 (5.46%)	4124065 (3.63%)	5647003 (4.91%)
Uniquely mapped	72858425 (69.06%)	58035549 (72.13%)	65446987(70.59%)	70171047 (62.75%)	80811812 (71.04%)	79153897 (68.85%)
Read-1	37631658 (35.67%)	29965729 (37.24%)	33798693(36.55)	38049403 (34.03%)	43621546 (38.35%)	41139170 (35.78%)
Read-2	35226767 (33.39%)	28069820 (34.89%)	31648293(34.14%)	32121644 (28.73%)	37190266 (32.69%)	38014727 (33.07%)
Reads map to '+'	36242850 (34.36%)	28870107 (35.88%)	32556478(35.12%)	34865742 (31.18%)	40068539 (35.22%)	39562448 (34.41%)
Reads map to '-'	36615575 (34.71%)	29165442 (36.25%)	32890508(32.89%)	35305305 (31.57%)	40743273 (35.82%)	39591449 (34.44%)
Non-splice reads	59947555 (56.83%)	45816999 (56.95%)	52882277(56.89%)	58604137 (52.41%)	66594010 (58.54%)	64929183 (56.48%)
Splice reads	12910870 (12.24%)	12218550 (15.19%)	12564710(13.72%)	11566910 (10.34%)	14217802 (12.5%)	14224714 (12.37%)
Reads mapped in proper pairs	60848816 (57.68%)	47606288 (59.17%)	54227552(58.42%)	56497736 (50.53%)	65227172 (57.34%)	64543234 (56.14%)
Proper-paired reads map to different chrom	8 (0%)	4 (0%)	6(0%)	6 (0%)	0 (0%)	22 (0%)

## Sheet: Table S2
Table S2. Significantly DELs during seed aging
trends	transcript_id	gene_id	gene_location	S96-1_CPM	S96-2_CPM	S96-3_CPM	S50-1_CPM	S50-2_CPM	S50-3_CPM	averageFPKMS96	averageFPKMS50	log2(foldchange)	pvalue
Up	Os01t0704250-00	Os01g0704250	chr01:29196122-29197064	391.897	909.473	351.085	1514.82	715.099	1353.41	10.3284	43.2229	2.06519	5e-05
	LNC_001951	XLOC_041209	chr04:32336706-32336921	350223	843149	618807	950697	976669	955522	11679.3	35512.8	1.60439	5e-05
	Os03t0332600-01	Os03g0332600	chr03:12276270-12276620	859.857	708.222	980.891	804.621	1880.55	1348.38	16.4516	46.7998	1.50827	0.0052
	Os02t0591850-01	Os02g0591850	chr02:22888408-22888823	423.453	712.119	301.039	505.248	891.732	672.315	8.94429	24.7939	1.47095	0.0065
Down	LNC_003905	XLOC_083289	chr10:17125156-17125869	128.642	29.8256	66.3692	0	0	0	1.40456	0	-inf	0.00085
	LNC_003909	XLOC_083376	chr10:17580061-17580362	139.275	141.102	529.449	0	0	0	5.57636	0	-inf	0.00115
	LNC_003132	XLOC_066858	chr08:15423558-15423806	1897.2	541.662	1047.74	0	0	0	21.841	0	-inf	0.00085
	LNC_001195	XLOC_024459	chr03:11970273-11970638	297.897	0	209.578	0	0	0	3.25051	0	-inf	0.00025
	LNC_003716	XLOC_079497	chr10:11050855-11051094	3205.6	225.939	1235.78	0	0	0	28.7709	0	-inf	0.0006
	LNC_003719	XLOC_079588	chr10:11744478-11744983	139.317	8.69986	56.9631	0	0	0	1.26782	0	-inf	0.00035
	LNC_003411	XLOC_073072	chr09:8037368-8037769	160.199	28.6635	140.882	0	0	0	2.1304	0	-inf	0.00045
	LNC_003415	XLOC_073131	chr09:8609487-8609825	614.997	278.941	188.211	0	0	0	6.5795	0	-inf	5e-05
	LNC_003417	XLOC_073231	chr09:9373084-9373401	691.777	115.851	62.6894	0	0	0	5.09893	0	-inf	0.00025
	Os03t0678100-00	Os03g0678100	chr03:26831933-26832408	232.584	58.8871	98.0828	0	0	0	2.40665	0	-inf	0.00015
	LNC_002580	XLOC_054699	chr06:9248434-9248785	364.786	20.6498	121.259	0	0	0	3.09961	0	-inf	0.0078
	LNC_002583	XLOC_054742	chr06:9560710-9561049	55.2802	115.122	325.337	0	0	0	3.42588	0	-inf	0.00055
	LNC_002589	XLOC_054965	chr06:11657392-11657826	52.1261	59.475	143.29	0	0	0	1.71981	0	-inf	0.00095
	LNC_002588	XLOC_054907	chr06:11218990-11219505	151.748	58.6768	47.7881	0	0	0	1.57217	0	-inf	0.00055
	LNC_001586	XLOC_032821	chr03:33320230-33320592	328.021	0	215.937	0	0	0	3.46903	0	-inf	0.0003
	LNC_001580	XLOC_032704	chr03:32716591-32716948	297.988	39.2542	265.231	0	0	0	3.90143	0	-inf	0.0003
	LNC_002801	XLOC_059463	chr07:16558594-16558795	20685	0	5310.69	0	0	0	157.066	0	-inf	0.0077
	LNC_002803	XLOC_059466	chr07:16597711-16598134	69.4861	37.8326	54.8663	0	0	0	1.03109	0	-inf	0.00515
	LNC_000933	XLOC_019252	chr02:12193276-12193901	143.747	29.9061	23.48	0	0	0	1.17239	0	-inf	5e-05
	LNC_002260	XLOC_048060	chr05:21222146-21222444	830.073	146.916	300.949	0	0	0	7.84251	0	-inf	0.0004
	LNC_003796	XLOC_080947	chr10:20405873-20406350	219.985	9.73147	56.657	0	0	0	1.73048	0	-inf	0.00015
	LNC_001321	XLOC_027158	chr03:31546376-31546976	107.311	76.7735	126.367	0	0	0	2.01239	0	-inf	5e-05
	LNC_002065	XLOC_043677	chr05:17661628-17661934	428.352	198.374	74.704	0	0	0	4.18859	0	-inf	0.001
	LNC_003617	XLOC_077365	chr09:16584745-16585264	167	8.26187	0	0	0	0	0.999517	0	-inf	0.005
	LNC_003614	XLOC_077297	chr09:16197217-16197772	216.262	0	41.0214	0	0	0	1.53442	0	-inf	0.00015
	LNC_000368	XLOC_008310	chr01:14379591-14380147	138.559	43.7489	35.0371	0	0	0	1.31233	0	-inf	0.00035
	LNC_000365	XLOC_008256	chr01:13951493-13952203	147.152	39.1768	49.1817	0	0	0	1.43863	0	-inf	5e-05
	LNC_000361	XLOC_008161	chr01:13235467-13235730	1231.85	130.613	568.585	0	0	0	12.0165	0	-inf	0.0012
	LNC_002731	XLOC_057903	chr07:2608795-2609298	149.819	52.5976	28.7284	0	0	0	1.38294	0	-inf	0.0008
	LNC_002737	XLOC_058028	chr07:3450914-3451241	95.6633	103.824	298.627	0	0	0	3.38891	0	-inf	0.0013
	LNC_002889	XLOC_061613	chr07:1572543-1573173	160.312	41.3302	64.8239	0	0	0	1.64264	0	-inf	5e-05
	LNC_001281	XLOC_026445	chr03:27207158-27207676	132.349	0	40.4609	0	0	0	1.05309	0	-inf	0.00695
	LNC_002152	XLOC_045198	chr05:27491247-27491587	300.654	45.6147	252.521	0	0	0	3.8606	0	-inf	0.0005
	LNC_002150	XLOC_045143	chr05:27084046-27084591	135.879	37.7766	66.8283	0	0	0	1.49714	0	-inf	0.00055
	LNC_001711	XLOC_035363	chr04:20686896-20687337	188.013	22.9599	58.8822	0	0	0	1.64509	0	-inf	0.0006
	LNC_002960	XLOC_063491	chr07:18741733-18742038	652.725	200.913	493.872	0	0	0	8.59299	0	-inf	0.0005
	LNC_002967	XLOC_063582	chr07:19338161-19338836	137.506	37.0445	94.5839	0	0	0	1.70811	0	-inf	0.0001
	LNC_000054	XLOC_001537	chr01:10163403-10163841	38.2279	46.617	109.89	0	0	0	1.31507	0	-inf	0.0013
	LNC_000051	XLOC_001525	chr01:10106884-10107166	989.466	232.756	237.095	0	0	0	8.79302	0	-inf	0.0007
	LNC_002343	XLOC_049455	chr06:539824-540495	155.499	42.7304	70.6122	0	0	0	1.66672	0	-inf	5e-05
	LNC_002342	XLOC_049433	chr06:419206-419491	931.069	266.364	333.346	0	0	0	9.37878	0	-inf	0.0002
	LNC_004170	XLOC_089089	chr11:8000822-8002276	57.8928	21.5857	16.534	0	0	0	0.582356	0	-inf	0.00055
	LNC_003330	XLOC_071136	chr08:20878822-20879151	342.111	76.2634	290.633	0	0	0	4.56449	0	-inf	0.00075
	LNC_000673	XLOC_014171	chr02:13006122-13006521	32.4897	101.579	143.039	0	0	0	1.86056	0	-inf	0.0012
	LNC_004456	XLOC_095570	chr12:4106983-4107259	750.104	462.757	135.895	0	0	0	8.06929	0	-inf	0.0007
	LNC_004459	XLOC_095618	chr12:4463155-4464116	100.02	17.4255	55.3837	0	0	0	1.08532	0	-inf	5e-05
	LNC_004458	XLOC_095591	chr12:4208304-4208719	379.647	131.874	185.255	0	0	0	4.33111	0	-inf	5e-05
	LNC_037529	XLOC_037209	chr04:33654451-33654786	376.183	71.7942	97.7134	0	0	0	4.23645	0	-inf	0.00085
	LNC_003102	XLOC_066132	chr08:7222514-7222947	65.5292	71.7407	102.981	0	0	0	1.57072	0	-inf	0.0013
	LNC_002479	XLOC_052414	chr06:24592018-24592627	272.12	59.1692	132.245	0	0	0	2.8869	0	-inf	0.00045
	LNC_001986	XLOC_041773	chr05:433517-433906	331.898	77.3966	98.5325	0	0	0	3.08651	0	-inf	0.00045
	LNC_000215	XLOC_005281	chr01:37979145-37979471	161.473	104.924	275.241	0	0	0	3.59608	0	-inf	0.00145
	LNC_003721	XLOC_079639	chr10:12046024-12046499	105.72	19.6291	114.43	0	0	0	1.56959	0	-inf	0.0005
	LNC_002188	XLOC_046262	chr05:4767905-4768274	123.225	53.5359	151.208	0	0	0	2.14704	0	-inf	0.0017
	LNC_000152	XLOC_003950	chr01:29185572-29186119	111.126	15.0119	114.59	0	0	0	1.57363	0	-inf	0.0002
	LNC_003953	XLOC_084232	chr10:22784924-22785250	710.477	209.848	385.338	0	0	0	8.16926	0	-inf	5e-05
	LNC_003182	XLOC_067876	chr08:23072212-23074957	180.151	66.2365	84.3493	0	0	0	2.05088	0	-inf	0.00045
	LNC_003180	XLOC_067808	chr08:22639176-22639572	199.128	103.523	93.1612	0	0	0	2.44941	0	-inf	0.00055
	LNC_001123	XLOC_022942	chr03:2222280-2222771	137.844	128.616	30.3046	0	0	0	1.78563	0	-inf	0.00015
	LNC_001120	XLOC_022808	chr03:1425804-1426351	261.94	67.5535	96.4967	0	0	0	2.61414	0	-inf	5e-05
	LNC_000299	XLOC_006974	chr01:5370172-5370517	258.822	130.663	108.159	0	0	0	3.06415	0	-inf	0.0011
	LNC_000294	XLOC_006881	chr01:4931436-4931928	98.0397	73.2023	113.125	0	0	0	1.83975	0	-inf	0.00045
	LNC_003025	XLOC_064560	chr07:25543266-25543677	284.642	53.9823	130.964	0	0	0	2.91726	0	-inf	5e-05
	LNC_001517	XLOC_031204	chr03:23711255-23711792	131.555	62.0758	93.8865	0	0	0	1.82025	0	-inf	5e-05
	LNC_003648	XLOC_077948	chr09:20059003-20059382	377.678	33.1626	168.6	0	0	0	3.6001	0	-inf	0.00035
	LNC_001080	XLOC_022097	chr02:32596015-32596565	133.552	22.2992	0	0	0	0	0.89409	0	-inf	0.00695
	LNC_001086	XLOC_022192	chr02:33176965-33177364	178.693	72.5565	104.029	0	0	0	2.22692	0	-inf	0.0006
	LNC_002859	XLOC_060819	chr07:25765566-25765905	442.242	92.097	255.622	0	0	0	4.96946	0	-inf	0.00025
	LNC_002851	XLOC_060586	chr07:24277457-24278161	138.847	49.6057	46.0301	0	0	0	1.43098	0	-inf	5e-05
	LNC_005378	XLOC_005304	chr01:38142622-38143093	64.623	39.9403	58.3647	0	0	0	4.35645	0	-inf	0.0017
	LNC_002187	XLOC_046257	chr05:4744074-4744506	224.076	132.21	41.4477	0	0	0	2.38044	0	-inf	0.0003
	LNC_002236	XLOC_047564	chr05:18064812-18065112	519.238	71.4978	456.065	0	0	0	6.77159	0	-inf	0.0005
	LNC_002232	XLOC_047498	chr05:17603060-17603365	478.665	100.456	189.951	0	0	0	4.73931	0	-inf	0.00095
	LNC_003856	XLOC_082277	chr10:9340024-9340305	538.791	189.236	545.377	0	0	0	8.25714	0	-inf	0.00165
	LNC_004002	XLOC_085333	chr11:7471771-7472166	133.709	178.608	201.202	0	0	0	3.33329	0	-inf	0.0005
	LNC_001379	XLOC_028659	chr03:4834292-4834587	514.453	76.577	454.655	0	0	0	6.76459	0	-inf	0.001
	LNC_001956	XLOC_041272	chr04:32767463-32767945	92.1748	57.1783	118.516	0	0	0	1.74967	0	-inf	0.0002
	LNC_001954	XLOC_041255	chr04:32667656-32667977	241.313	110.754	295.437	0	0	0	4.23528	0	-inf	0.00125
	LNC_000022	XLOC_000690	chr01:4725629-4725874	1567.25	679.034	663.207	0	0	0	17.9384	0	-inf	0.00145
	LNC_002374	XLOC_050355	chr06:7002181-7002493	586.649	184.253	101.592	0	0	0	5.20315	0	-inf	0.0006
	Os08t0114250-00	Os08g0114250	chr08:767550-768235	96.685	51.7286	32.1009	0	0	0	1.1006	0	-inf	0.0006
	LNC_000181	XLOC_004552	chr01:33072185-33072678	156.196	36.4559	67.5675	0	0	0	1.61018	0	-inf	0.00055
	LNC_000187	XLOC_004655	chr01:33770073-33770595	173.791	8.17367	66.3539	0	0	0	1.53042	0	-inf	0.0004
	LNC_002108	XLOC_044335	chr05:21763871-21764250	358.794	16.5813	291.219	0	0	0	4.30328	0	-inf	0.0001
	LNC_002482	XLOC_052503	chr06:25113785-25114346	143.842	0	5.73827	0	0	0	0.860559	0	-inf	0.00455
	LNC_003530	XLOC_075290	chr09:22681239-22681709	108.213	60.1716	100.559	0	0	0	1.72558	0	-inf	0.0007
	LNC_004203	XLOC_089801	chr11:15576179-15576442	1129.19	326.534	379.057	0	0	0	11.2082	0	-inf	0.0011
	LNC_002697	XLOC_057095	chr06:28401320-28401646	839.657	131.155	660.577	0	0	0	10.4728	0	-inf	5e-05
	LNC_000815	XLOC_016911	chr02:32308442-32308757	561.749	177.838	161.571	0	0	0	5.46829	0	-inf	0.0007
	LNC_000763	XLOC_016022	chr02:26582756-26583194	63.7132	69.9253	109.89	0	0	0	1.60075	0	-inf	0.0012
	LNC_003156	XLOC_067295	chr08:19343811-19344188	268.714	50.4603	62.4103	0	0	0	2.29627	0	-inf	0.00085
	LNC_000498	XLOC_010716	chr01:32765577-32766095	149.996	24.875	40.4609	0	0	0	1.30366	0	-inf	0.0003
	LNC_000492	XLOC_010571	chr01:31746205-31746674	163.088	20.1451	84.2245	0	0	0	1.67458	0	-inf	0.00035
	LNC_001171	XLOC_024010	chr03:9263528-9263916	316.81	124.664	156.118	0	0	0	3.71386	0	-inf	0.00035
	LNC_004288	XLOC_091734	chr12:570693-571543	48.515	4.27694	26.1926	0	0	0	0.496238	0	-inf	0.00795
	LNC_003882	XLOC_082930	chr10:14645394-14645820	68.2504	136.48	64.5708	0	0	0	1.69188	0	-inf	0.0007
	LNC_003884	XLOC_082965	chr10:14821593-14821986	118.706	45.2321	149.905	0	0	0	2.06152	0	-inf	0.0009
	LNC_003888	XLOC_083057	chr10:15506195-15507311	163.843	78.0783	77.2357	0	0	0	1.97683	0	-inf	5e-05
	LNC_004505	XLOC_096428	chr12:13126631-13126989	204.334	58.3976	112.488	0	0	0	2.35004	0	-inf	0.0012
	LNC_002610	XLOC_055359	chr06:15234104-15234472	331.488	71.9278	67.8498	0	0	0	2.82327	0	-inf	0.00055
	LNC_000894	XLOC_018417	chr02:6109465-6109998	116.786	133.718	38.1313	0	0	0	1.75482	0	-inf	0.00015
	LNC_001072	XLOC_021854	chr02:30993746-30994026	1238.04	480.868	619.673	0	0	0	14.5463	0	-inf	0.0006
	LNC_002795	XLOC_059365	chr07:15759762-15760000	2657.57	116.004	2139.02	0	0	0	31.6992	0	-inf	0.00065
	LNC_002797	XLOC_059370	chr07:15839627-15840102	63.4318	19.6291	106.256	0	0	0	1.26841	0	-inf	0.0007
	LNC_002866	XLOC_060986	chr07:26717145-26717516	282.59	105.468	98.9149	0	0	0	2.97849	0	-inf	0.0007
	Os01t0684601-00	Os01g0684601	chr01:28206211-28210798	105.377	38.2803	36.995	0	0	0	1.10516	0	-inf	0.0007
	LNC_003226	XLOC_069038	chr08:2200039-2200382	343.784	88.7146	110.726	0	0	0	3.31301	0	-inf	0.00105
	LNC_003225	XLOC_069007	chr08:2040686-2041024	139.772	69.7354	235.263	0	0	0	2.96325	0	-inf	0.0014
	LNC_000225	XLOC_005472	chr01:39060466-39061041	137.487	27.5067	32.8356	0	0	0	1.19179	0	-inf	0.00025
	LNC_003800	XLOC_081023	chr10:20878944-20879356	206.514	76.3788	69.2425	0	0	0	2.14984	0	-inf	0.00395
	LNC_004583	XLOC_098191	chr12:26952938-26953351	236.626	13.3397	105.659	0	0	0	2.21084	0	-inf	0.00035
	LNC_004585	XLOC_098259	chr12:27351210-27351683	160.055	29.6973	107.314	0	0	0	1.8865	0	-inf	0.00025
	LNC_000593	XLOC_012511	chr02:1206497-1206797	283.221	142.996	538.986	0	0	0	6.47716	0	-inf	0.00085
	LNC_000596	XLOC_012637	chr02:2182735-2183288	155.521	51.5311	106.236	0	0	0	1.98457	0	-inf	5e-05
	LNC_001347	XLOC_027819	chr03:35763595-35766112	57.7396	16.2737	13.5691	0	0	0	0.527385	0	-inf	5e-05
	LNC_001967	XLOC_041457	chr04:33967824-33968525	129.433	54.9221	54.0777	0	0	0	1.46932	0	-inf	5e-05
	Os03t0769025-00	Os03g0769025	chr03:31831387-31831979	137.354	39.2616	36.269	0	0	0	1.28752	0	-inf	0.0005
	LNC_003636	XLOC_077761	chr09:18927567-18927919	312.979	81.8896	99.944	0	0	0	3.01655	0	-inf	0.00105
	LNC_001566	XLOC_032497	chr03:31590037-31590403	295.238	109.567	51.8835	0	0	0	2.72586	0	-inf	0.0002
	LNC_000385	XLOC_008560	chr01:17151430-17151734	751.622	135.673	502.395	0	0	0	8.82467	0	-inf	0.0003
	LNC_000389	XLOC_008616	chr01:17753386-17753831	208.531	33.7663	47.9398	0	0	0	1.74576	0	-inf	0.00055
	LNC_000388	XLOC_008610	chr01:17707941-17708338	197.712	44.086	66.0276	0	0	0	1.88089	0	-inf	0.00095
	LNC_003936	XLOC_083819	chr10:20262921-20263301	505.777	181.107	182.316	0	0	0	5.32383	0	-inf	5e-05
	LNC_002179	XLOC_045963	chr05:2493109-2493546	166.578	35.1406	50.2512	0	0	0	1.53266	0	-inf	0.00065
	Os12t0416050-00	Os12g0416050	chr12:12807809-12808492	128.855	70.6406	70.7774	0	0	0	1.68499	0	-inf	0.00055
	LNC_000998	XLOC_020481	chr02:22223418-22223878	136.28	31.4578	52.9512	0	0	0	1.35819	0	-inf	0.00125
	LNC_001738	XLOC_036114	chr04:25888843-25889392	86.7126	44.7432	95.7984	0	0	0	1.47479	0	-inf	0.0004
	LNC_001731	XLOC_035843	chr04:23890632-23891102	151.498	0	142.459	0	0	0	1.91953	0	-inf	0.00045
	LNC_000467	XLOC_010060	chr01:28662389-28662845	196.96	21.3614	45.0832	0	0	0	1.58383	0	-inf	0.0002
	LNC_000463	XLOC_009996	chr01:28292992-28293301	163.601	95.5424	462.002	0	0	0	4.93861	0	-inf	0.0012
	LNC_002909	XLOC_062024	chr07:4464898-4465361	67.1436	20.6889	104.241	0	0	0	1.28095	0	-inf	0.00095
	LNC_002320	XLOC_049081	chr05:27853924-27854289	340.454	73.6157	52.3947	0	0	0	2.76966	0	-inf	0.0006
	LNC_001671	XLOC_034579	chr04:14673006-14673657	186.76	16.8056	118.078	0	0	0	2.04045	0	-inf	5e-05
	LNC_001266	XLOC_026127	chr03:25126088-25126915	69.2193	92.2372	60.8875	0	0	0	1.40285	0	-inf	0.00095
	LNC_001880	XLOC_039363	chr04:19787098-19787462	214.716	111.293	35.2767	0	0	0	2.15506	0	-inf	0.001
	LNC_000132	XLOC_003558	chr01:26760077-26760390	578.142	60.6898	333.341	0	0	0	6.12979	0	-inf	0.00035
	LNC_000136	XLOC_003638	chr01:27286125-27286385	1112.06	138.742	722.014	0	0	0	12.5239	0	-inf	0.0007
	LNC_000138	XLOC_003688	chr01:27639871-27640376	148.606	86.9986	35.6019	0	0	0	1.63484	0	-inf	0.00045
	LNC_000415	XLOC_009049	chr01:22016795-22017391	95.0091	38.8192	107.461	0	0	0	1.57281	0	-inf	5e-05
	LNC_002485	XLOC_052541	chr06:25341183-25341603	212.302	38.4634	44.7715	0	0	0	1.77203	0	-inf	0.0008
	LNC_001406	XLOC_029115	chr03:7781954-7782417	190.24	41.3778	78.1809	0	0	0	1.91232	0	-inf	0.0003
	LNC_003297	XLOC_070555	chr08:16615162-16615770	111.411	68.8412	54.2747	0	0	0	1.45236	0	-inf	5e-05
	LNC_003126	XLOC_066807	chr08:14942921-14943356	207.33	11.8339	20.3453	0	0	0	1.40153	0	-inf	0.00765
	LNC_003120	XLOC_066686	chr08:12343704-12344032	251.92	102.744	133.902	0	0	0	3.04749	0	-inf	0.00135
	LNC_002452	XLOC_052063	chr06:22118166-22118469	718.889	137.442	353.882	0	0	0	7.5462	0	-inf	0.00055
	LNC_002455	XLOC_052073	chr06:22175529-22175933	298.182	28.1408	112.712	0	0	0	2.70264	0	-inf	0.0005
	LNC_001188	XLOC_024355	chr03:11377610-11377936	387.534	78.6932	247.717	0	0	0	4.51872	0	-inf	0.0009
	LNC_001180	XLOC_024272	chr03:10823716-10824088	220.144	69.7884	179.655	0	0	0	3.00759	0	-inf	0.0006
	LNC_001181	XLOC_024274	chr03:10828355-10829064	142.393	19.6302	53.0863	0	0	0	1.32252	0	-inf	5e-05
	Os01t0735632-01	Os01g0735632	chr01:30682076-30682578	216.248	43.9992	122.628	0	0	0	2.40614	0	-inf	5e-05
	LNC_004532	XLOC_096693	chr12:15397298-15397568	603.045	114.35	865.669	0	0	0	10.5491	0	-inf	0.001
	LNC_004533	XLOC_096696	chr12:15412220-15412593	138.908	155.863	32.3628	0	0	0	1.97151	0	-inf	0.00125
	LNC_004535	XLOC_096716	chr12:15639169-15640442	237.413	60.3095	136.277	0	0	0	2.72637	0	-inf	0.00325
	LNC_001396	XLOC_028856	chr03:6078748-6079071	402.859	54.1771	172.242	0	0	0	3.89724	0	-inf	0.0012
	LNC_003429	XLOC_073455	chr09:11038005-11039946	396.915	124.322	103.223	0	0	0	3.77444	0	-inf	0.0062
	LNC_003427	XLOC_073431	chr09:10902358-10902817	194.023	31.6019	35.4891	0	0	0	1.55771	0	-inf	0.0001
	LNC_004351	XLOC_093146	chr12:13468663-13468935	1396.86	220.579	224.538	0	0	0	10.9428	0	-inf	0.00045
	LNC_004355	XLOC_093188	chr12:13948226-13948457	2881.01	564.138	2545.61	0	0	0	38.6959	0	-inf	0.00105
	LNC_000863	XLOC_017828	chr02:2348289-2348765	63.1411	39.0913	113.869	0	0	0	1.44084	0	-inf	0.00075
	LNC_002596	XLOC_055060	chr06:12411321-12411990	184.159	42.9301	112.714	0	0	0	2.14359	0	-inf	5e-05
	LNC_003976	XLOC_084697	chr11:2701793-2702508	145.541	43.609	7.48086	0	0	0	1.14652	0	-inf	0.0003
	LNC_001105	XLOC_022428	chr02:34815662-34815927	2242.1	251.21	448.579	0	0	0	17.5981	0	-inf	0.00035
	LNC_003835	XLOC_081752	chr10:2751056-2781066	73.0636	0	36.0761	0	0	0	0.683407	0	-inf	0.0003
	LNC_003789	XLOC_080889	chr10:20047683-20048116	170.375	35.8702	133.875	0	0	0	2.17974	0	-inf	0.00035
	LNC_002667	XLOC_056614	chr06:25541957-25542245	936.55	381.594	626.279	0	0	0	12.2815	0	-inf	0.00055
	LNC_001310	XLOC_026934	chr03:30105203-30105648	134.932	22.5108	67.1156	0	0	0	1.40169	0	-inf	0.00105
	LNC_003662	XLOC_078195	chr09:21637435-21637891	150.617	42.7229	135.249	0	0	0	2.11898	0	-inf	0.00065
	LNC_003664	XLOC_078206	chr09:21702772-21703208	115.969	47.0936	171.888	0	0	0	2.22047	0	-inf	0.00055
	LNC_001641	XLOC_033879	chr04:6007079-6007498	256.337	103.142	90.1439	0	0	0	2.75002	0	-inf	0.0005
	LNC_003081	XLOC_065675	chr08:3501504-3501947	148.787	68.1993	67.8969	0	0	0	1.7622	0	-inf	0.00085
	LNC_001935	XLOC_040924	chr04:30186029-30186447	171.954	25.9304	79.4084	0	0	0	1.72416	0	-inf	0.00075
	LNC_002350	XLOC_049650	chr06:2148537-2149161	131.607	35.981	14.1281	0	0	0	1.07059	0	-inf	0.0004
	Os07t0282975-00	Os07g0282975	chr07:10801796-10802470	60.648	15.9128	20.613	0	0	0	0.59406	0	-inf	0.00095
	LNC_002445	XLOC_051854	chr06:20690090-20690557	175.625	30.4848	51.0527	0	0	0	1.56194	0	-inf	0.00025
	LNC_000667	XLOC_014086	chr02:12193276-12193901	308.652	58.0454	52.0145	0	0	0	2.49197	0	-inf	0.0038
	LNC_002122	XLOC_044730	chr05:24490881-24491286	46.7638	69.9269	149.179	0	0	0	1.79617	0	-inf	0.0008
	LNC_002129	XLOC_044834	chr05:25091993-25092493	218.035	44.3388	58.2139	0	0	0	1.93996	0	-inf	0.00015
	LNC_001474	XLOC_030365	chr03:15956372-15956599	5755.74	795.3	1343.57	0	0	0	47.511	0	-inf	0.00045
	LNC_004443	XLOC_095279	chr12:2304951-2305438	160.289	18.6723	131.193	0	0	0	1.9986	0	-inf	0.00015
	LNC_004440	XLOC_095156	chr12:1378166-1378785	5864.73	266.237	1041.75	0	0	0	42.694	0	-inf	0.00225
	LNC_001781	XLOC_037030	chr04:32426080-32426478	196.316	102.219	78.623	0	0	0	2.31757	0	-inf	0.0009
	LNC_000781	XLOC_016404	chr02:28974308-28974641	364.18	74.7191	205.815	0	0	0	4.0507	0	-inf	0.00655
	LNC_004268	XLOC_091137	chr11:24999794-25000201	153.804	55.2729	49.0057	0	0	0	1.57235	0	-inf	0.00085
	LNC_001623	XLOC_033594	chr04:3012907-3013255	250.782	105.998	62.6988	0	0	0	2.53184	0	-inf	0.0015
	LNC_000570	XLOC_011875	chr01:40371050-40371351	232.124	105.827	610.899	0	0	0	6.49624	0	-inf	0.0008
	LNC_004100	XLOC_087519	chr11:25298343-25298696	333.707	60.8941	118.632	0	0	0	3.14641	0	-inf	0.00055
	LNC_004108	XLOC_087821	chr11:27679806-27680159	238.362	40.596	158.176	0	0	0	2.77536	0	-inf	0.00085
	LNC_000165	XLOC_004280	chr01:31185341-31185913	146.106	13.878	22.1098	0	0	0	1.07883	0	-inf	0.0002
	LNC_000167	XLOC_004303	chr01:31306348-31306743	150.423	44.6518	80.481	0	0	0	1.72276	0	-inf	0.0012
	LNC_000833	XLOC_017255	chr02:34286704-34286998	157.109	388.338	231.701	0	0	0	4.95944	0	-inf	0.0012
	LNC_000839	XLOC_017358	chr02:34895013-34895407	235.69	29.9601	40.5594	0	0	0	1.82239	0	-inf	0.0079
	LNC_002093	XLOC_044200	chr05:20951568-20951889	172.366	83.0653	295.437	0	0	0	3.67601	0	-inf	0.0014
	LNC_002540	XLOC_053455	chr06:31066893-31067372	114.187	96.4973	136.266	0	0	0	2.24412	0	-inf	5e-05
	LNC_001010	XLOC_020687	chr02:23615125-23615686	272.543	21.5326	63.1212	0	0	0	2.14862	0	-inf	5e-05
	LNC_003942	XLOC_083968	chr10:21182033-21182471	89.1987	34.9627	99.9005	0	0	0	1.46033	0	-inf	0.00105
	LNC_000702	XLOC_014773	chr02:18804563-18804991	215.841	49.1007	148.753	0	0	0	2.62868	0	-inf	0.0002
	LNC_003177	XLOC_067729	chr08:22179447-22179884	281.9	35.1406	170.853	0	0	0	3.08415	0	-inf	0.0001
	LNC_003175	XLOC_067690	chr08:21867672-21868161	188.695	9.26092	30.5842	0	0	0	1.35607	0	-inf	0.0081
	Os11t0240550-01	Os11g0240550	chr11:7491117-7492422	63.5151	19.4263	44.8732	0	0	0	0.811764	0	-inf	5e-05
	LNC_000288	XLOC_006768	chr01:4223241-4223485	2519.87	0	1888.79	0	0	0	28.3571	0	-inf	0.0081
	LNC_000286	XLOC_006762	chr01:4193126-4193424	488.278	110.187	429.927	0	0	0	6.63506	0	-inf	0.00085
	LNC_003751	XLOC_080246	chr10:16322331-16322889	198.806	21.7364	57.9859	0	0	0	1.69242	0	-inf	5e-05
	LNC_002633	XLOC_055757	chr06:19558974-19559458	71.0571	18.9026	101.745	0	0	0	1.27388	0	-inf	0.00055
	LNC_000098	XLOC_002501	chr01:18411708-18412307	33.6332	25.6626	40.5612	0	0	0	0.64748	0	-inf	0.0021
	LNC_000097	XLOC_002498	chr01:18402284-18402575	673.488	236.544	848.367	0	0	0	11.5591	0	-inf	0.0027
	LNC_003656	XLOC_078111	chr09:21081593-21082042	72.06	44.1578	103.093	0	0	0	1.44212	0	-inf	0.0012
	LNC_002010	XLOC_042258	chr05:3301450-3301801	170.233	144.548	262.728	0	0	0	3.79225	0	-inf	0.00075
	LNC_000320	XLOC_007367	chr01:7722995-7723469	148.693	59.1399	24.6421	0	0	0	1.38569	0	-inf	0.0002
	LNC_002849	XLOC_060527	chr07:23923726-23924211	80.8507	18.8253	101.267	0	0	0	1.32555	0	-inf	0.0007
	LNC_002840	XLOC_060404	chr07:23281805-23282144	469.882	46.0486	116.192	0	0	0	3.81298	0	-inf	0.0002
	LNC_002843	XLOC_060431	chr07:23474897-23475539	167.247	80.1868	111.996	0	0	0	2.26708	0	-inf	5e-05
	LNC_003246	XLOC_069411	chr08:4768865-4769341	136.806	29.3185	32.5341	0	0	0	1.19662	0	-inf	0.00085
	LNC_003243	XLOC_069402	chr08:4737838-4738164	387.534	104.924	330.289	0	0	0	5.2904	0	-inf	0.0005
	LNC_000201	XLOC_004942	chr01:35666299-35666704	218.231	41.9561	49.7261	0	0	0	1.86364	0	-inf	0.00085
	LNC_000209	XLOC_005142	chr01:37031687-37032017	706.573	50.3227	364.982	0	0	0	7.03249	0	-inf	0.00015
	LNC_000978	XLOC_020077	chr02:19605273-19605743	162.319	0	50.2794	0	0	0	1.29644	0	-inf	0.00695
	LNC_002223	XLOC_047345	chr05:16510205-16510750	191.83	0	48.6023	0	0	0	1.45179	0	-inf	5e-05
	LNC_002225	XLOC_047385	chr05:16790809-16791203	319.864	14.9801	67.5989	0	0	0	2.4114	0	-inf	0.0061
	Os01t0373800-01	Os01g0373800	chr01:15403220-15403783	97.773	28.5318	142.469	0	0	0	1.78641	0	-inf	0.0001
	LNC_001755	XLOC_036480	chr04:28445544-28445865	413.679	55.3772	206.806	0	0	0	4.22273	0	-inf	0.00075
	LNC_003861	XLOC_082380	chr10:10379625-10379940	599.199	88.9188	161.571	0	0	0	5.14426	0	-inf	0.00045
	LNC_000010	XLOC_000323	chr01:2285291-2286039	131.056	22.6501	59.1726	0	0	0	1.3215	0	-inf	5e-05
	LNC_000018	XLOC_000524	chr01:3575473-3575760	1253.2	86.0939	266.382	0	0	0	9.62454	0	-inf	0.00015
	LNC_004385	XLOC_093886	chr12:19676383-19676912	169.3	39.8751	70.9973	0	0	0	1.73081	0	-inf	0.00015
	LNC_000637	XLOC_013279	chr02:6480114-6480995	22.001	37.0445	20.5618	0	0	0	0.501534	0	-inf	0.0025
	LNC_000199	XLOC_004906	chr01:35426367-35426958	130.878	19.6869	109.149	0	0	0	1.67377	0	-inf	0.0004
	LNC_003434	XLOC_073496	chr09:11299555-11299921	400.68	73.045	69.1778	0	0	0	3.23333	0	-inf	0.00065
	Os12t0148500-01	Os12g0148500	chr12:2386715-2387272	69.0476	29.0736	40.7329	0	0	0	0.870735	0	-inf	0.0016
	LNC_003990	XLOC_085129	chr11:5846715-5847137	195.743	38.0406	77.3187	0	0	0	1.91705	0	-inf	0.0006
	LNC_002116	XLOC_044660	chr05:23955941-23956370	201.172	0	31.6746	0	0	0	1.37919	0	-inf	0.0078
	LNC_002113	XLOC_044564	chr05:23320023-23320417	269.359	59.9204	54.079	0	0	0	2.29519	0	-inf	0.00055
	LNC_003524	XLOC_075191	chr09:21983700-21984130	80.0024	24.2916	146.887	0	0	0	1.69257	0	-inf	0.0005
	LNC_001657	XLOC_034261	chr04:11685136-11685641	46.4392	43.4994	21.3611	0	0	0	0.685417	0	-inf	0.0053
	LNC_001651	XLOC_034194	chr04:11054916-11056047	204.549	34.695	105.021	0	0	0	2.15267	0	-inf	5e-05
	LNC_002688	XLOC_056914	chr06:27369822-27370359	131.555	46.557	125.182	0	0	0	1.95897	0	-inf	5e-05
	LNC_002686	XLOC_056879	chr06:27157168-27157700	66.9783	15.7856	51.0375	0	0	0	0.855254	0	-inf	0.0015
	LNC_003483	XLOC_074489	chr09:17672952-17674389	85.0754	36.0547	10.9327	0	0	0	0.782705	0	-inf	0.0001
	LNC_001247	XLOC_025592	chr03:21384062-21391274	53.9912	27.872	18.7926	0	0	0	0.614909	0	-inf	5e-05
	LNC_001244	XLOC_025542	chr03:21070022-21070328	171.341	165.311	186.76	0	0	0	3.35972	0	-inf	0.00315
	LNC_001242	XLOC_025510	chr03:20803627-20804202	130.251	0	5.47262	0	0	0	0.781299	0	-inf	0.00625
	LNC_000110	XLOC_002864	chr01:22019063-22019478	58.4073	39.5622	127.363	0	0	0	1.51698	0	-inf	0.0016
	LNC_000111	XLOC_002869	chr01:22038556-22039028	192.963	49.7095	74.6654	0	0	0	1.952	0	-inf	0.00015
	LNC_000803	XLOC_016701	chr02:30835504-30835845	162.183	112.971	249.484	0	0	0	3.45741	0	-inf	0.0012
	LNC_000806	XLOC_016754	chr02:31200066-31200597	42.0149	63.3602	44.8307	0	0	0	0.95451	0	-inf	0.0012
	LNC_002536	XLOC_053375	chr06:30464460-30464983	155.822	24.4341	79.307	0	0	0	1.62264	0	-inf	0.00035
	LNC_000776	XLOC_016217	chr02:27846247-27846674	108.557	49.3636	106.931	0	0	0	1.70959	0	-inf	0.00125
	LNC_003148	XLOC_067224	chr08:18840119-18840968	60.8103	25.2849	51.5689	0	0	0	0.881494	0	-inf	0.00055
	LNC_000484	XLOC_010420	chr01:30752843-30753766	82.7658	50.5134	66.1448	0	0	0	1.26695	0	-inf	5e-05
	LNC_000480	XLOC_010364	chr01:30459575-30459918	396.674	44.3574	177.162	0	0	0	3.83931	0	-inf	0.0005
	LNC_002436	XLOC_051616	chr06:18086698-18087155	103.75	53.1568	62.776	0	0	0	1.37722	0	-inf	0.001
	LNC_002433	XLOC_051542	chr06:17488024-17488511	140.252	18.6723	100.324	0	0	0	1.65541	0	-inf	0.00035
	LNC_001162	XLOC_023833	chr03:7948198-7948585	248.287	62.7525	42.9325	0	0	0	2.10968	0	-inf	0.0006
	LNC_003762	XLOC_080411	chr10:17294574-17295051	471.396	116.777	178.065	0	0	0	4.70826	0	-inf	5e-05
	LNC_003769	XLOC_080568	chr10:18182253-18182644	275.352	45.8273	152.333	0	0	0	2.9739	0	-inf	0.00055
	LNC_002387	XLOC_050742	chr06:9827428-9827862	208.504	118.95	204.7	0	0	0	3.4243	0	-inf	5e-05
	LNC_002388	XLOC_050745	chr06:9859682-9859999	801.009	144.813	376.135	0	0	0	8.22296	0	-inf	0.00015
	LNC_002600	XLOC_055110	chr06:12825079-12825403	861.54	321.566	509.459	0	0	0	10.6248	0	-inf	5e-05
	LNC_002605	XLOC_055167	chr06:13280337-13280686	273.024	231.146	309.976	0	0	0	5.25064	0	-inf	5e-05
	LNC_002609	XLOC_055340	chr06:14800730-14801124	0	14.9801	229.837	0	0	0	1.79748	0	-inf	0.0069
	LNC_003403	XLOC_072736	chr09:4942449-4943064	147.776	30.7057	57.998	0	0	0	1.4565	0	-inf	0.00035
	LNC_001829	XLOC_038267	chr04:7546092-7546916	185.132	64.4636	123.948	0	0	0	2.3626	0	-inf	0.0002
	LNC_001827	XLOC_038180	chr04:6596401-6596689	292.671	169.597	574.087	0	0	0	6.95225	0	-inf	0.00105
	LNC_002020	XLOC_042393	chr05:4594046-4594285	2991.89	225.939	1853.67	0	0	0	32.1448	0	-inf	0.0004
	LNC_001597	XLOC_032986	chr03:34459902-34460333	185.596	48.3286	41.7062	0	0	0	1.65698	0	-inf	0.00055
	LNC_001594	XLOC_032977	chr03:34422417-34422655	2436.11	464.015	2566.82	0	0	0	35.7189	0	-inf	0.0003
	LNC_001043	XLOC_021455	chr02:28619868-28620376	211.056	68.8175	49.2081	0	0	0	1.98121	0	-inf	0.0004
	LNC_000318	XLOC_007342	chr01:7587314-7587689	292.706	68.2628	47.6616	0	0	0	2.43066	0	-inf	0.0004
	LNC_000316	XLOC_007330	chr01:7541707-7542121	191.033	66.3154	58.2929	0	0	0	1.91972	0	-inf	0.00055
	LNC_002811	XLOC_059561	chr07:17376444-17376938	155.534	90.7795	127.052	0	0	0	2.37628	0	-inf	5e-05
	LNC_002810	XLOC_059547	chr07:17245793-17246144	121.595	82.5994	242.518	0	0	0	2.99146	0	-inf	0.0009
	LNC_003233	XLOC_069239	chr08:3665989-3666480	206.767	36.7474	90.914	0	0	0	2.0729	0	-inf	0.00035
	LNC_000253	XLOC_006067	chr01:42539499-42539863	386.488	18.5489	70.5534	0	0	0	2.83374	0	-inf	0.00695
	Os01t0500750-00	Os01g0500750	chr01:17294027-17299540	64.4219	16.673	15.929	0	0	0	0.585322	0	-inf	0.0007
	LNC_003812	XLOC_081287	chr10:22536579-22536924	181.175	65.3313	216.318	0	0	0	3.03138	0	-inf	0.00105
	LNC_003819	XLOC_081369	chr10:23154146-23154366	4586.75	1396.67	7433.24	0	0	0	89.7238	0	-inf	0.00035
	LNC_003065	XLOC_065117	chr07:29489473-29490002	118.51	71.7754	96.8149	0	0	0	1.8264	0	-inf	5e-05
	LNC_003069	XLOC_065323	chr08:1087963-1088374	179.774	80.9733	71.4349	0	0	0	2.04182	0	-inf	0.00055
	LNC_000390	XLOC_008620	chr01:17856448-17856836	228.807	62.3325	170.311	0	0	0	2.94243	0	-inf	0.00055
	LNC_002724	XLOC_057699	chr07:1254594-1255023	174.349	61.0508	52.791	0	0	0	1.75218	0	-inf	0.00055
	LNC_002896	XLOC_061761	chr07:2681495-2681910	204.426	13.1874	92.6271	0	0	0	1.93003	0	-inf	0.00035
	LNC_003487	XLOC_074624	chr09:18678810-18679280	194.783	50.1431	125.699	0	0	0	2.344	0	-inf	0.00045
	LNC_001496	XLOC_030677	chr03:18481780-18482179	178.693	87.0675	26.0072	0	0	0	1.73508	0	-inf	0.0012
	LNC_001723	XLOC_035658	chr04:22573676-22574110	143.347	130.845	92.115	0	0	0	2.28945	0	-inf	0.0006
	LNC_002912	XLOC_062080	chr07:4761243-4761518	843.772	366.168	626.216	0	0	0	11.6603	0	-inf	0.0006
	LNC_002911	XLOC_062077	chr07:4746004-4746271	1205.02	423.145	425.256	0	0	0	12.566	0	-inf	0.0007
	LNC_003573	XLOC_076195	chr09:8851749-8852014	1657.2	62.8028	358.863	0	0	0	12.468	0	-inf	0.00725
	LNC_000065	XLOC_001777	chr01:11597286-11598166	132.733	50.3186	32.69	0	0	0	1.30144	0	-inf	5e-05
	LNC_002330	XLOC_049185	chr05:28468139-28468568	227.994	48.8407	126.698	0	0	0	2.53241	0	-inf	0.0003
	LNC_004164	XLOC_089021	chr11:7630640-7631139	142.787	71.2169	65.7795	0	0	0	1.73057	0	-inf	0.0005
	LNC_001277	XLOC_026388	chr03:26815567-26815981	264.507	26.5262	34.9758	0	0	0	1.92405	0	-inf	0.00665
	LNC_001891	XLOC_039593	chr04:21017848-21018254	201.285	69.5063	86.386	0	0	0	2.20593	0	-inf	0.00095
	LNC_003118	XLOC_066654	chr08:11868684-11869106	139.816	76.0813	55.2275	0	0	0	1.66469	0	-inf	0.0011
	LNC_003110	XLOC_066306	chr08:8716098-8716522	151.953	75.2539	21.8037	0	0	0	1.48046	0	-inf	0.0012
	LNC_003115	XLOC_066588	chr08:11101456-11101899	198.383	45.4663	223.09	0	0	0	3.05956	0	-inf	0.0002
	LNC_002440	XLOC_051737	chr06:19832152-19832646	174.975	54.4679	44.842	0	0	0	1.65695	0	-inf	0.00035
	LNC_002448	XLOC_051933	chr06:21080733-21081264	151.254	39.6002	19.2131	0	0	0	1.24193	0	-inf	0.00045
	LNC_002995	XLOC_064039	chr07:22342727-22343347	139.398	36.3608	52.3996	0	0	0	1.40143	0	-inf	0.0001
	LNC_004244	XLOC_090680	chr11:21934861-21935237	77.4103	67.7682	157.437	0	0	0	2.01874	0	-inf	0.00175
	LNC_001996	XLOC_042092	chr05:2321799-2322102	763.821	103.082	235.921	0	0	0	6.71809	0	-inf	0.0003
	LNC_003739	XLOC_079961	chr10:14520888-14521183	926.016	191.442	681.985	0	0	0	11.487	0	-inf	0.00045
	LNC_003735	XLOC_079935	chr10:14412518-14412870	120.377	102.362	219.877	0	0	0	2.93572	0	-inf	0.0012
	LNC_000550	XLOC_011588	chr01:38528521-38528984	89.5246	20.6889	112.928	0	0	0	1.47274	0	-inf	0.0007
	LNC_001387	XLOC_028746	chr03:5363275-5363725	155.318	65.9202	55.9178	0	0	0	1.6966	0	-inf	0.00085
	LNC_003439	XLOC_073636	chr09:12247748-12248516	98.9331	56.655	43.4223	0	0	0	1.22721	0	-inf	5e-05
	LNC_003435	XLOC_073555	chr09:11762171-11762637	176.468	30.6201	34.2103	0	0	0	1.44246	0	-inf	0.00055
	LNC_003387	XLOC_072488	chr09:2028406-2028696	676.249	164.607	150.352	0	0	0	5.95615	0	-inf	0.0011
	LNC_001817	XLOC_037942	chr04:4407053-4407338	682.785	44.394	444.462	0	0	0	7.45172	0	-inf	0.00795
	LNC_000858	XLOC_017766	chr02:1779484-1779932	144.878	22.1853	169.653	0	0	0	2.21784	0	-inf	0.00035
	LNC_002565	XLOC_054295	chr06:6327640-6327997	252.144	19.6272	151.56	0	0	0	2.67797	0	-inf	0.00795
	LNC_001039	XLOC_021430	chr02:28467869-28468264	284.132	193.491	120.721	0	0	0	3.68079	0	-inf	5e-05
	LNC_002828	XLOC_059972	chr07:20573652-20574114	89.9631	31.1736	96.0565	0	0	0	1.41324	0	-inf	0.001
	LNC_002822	XLOC_059800	chr07:19338161-19338836	146.191	41.5648	61.1271	0	0	0	1.5363	0	-inf	0.00375
	LNC_000726	XLOC_015241	chr02:21683014-21683427	177.469	26.6795	211.318	0	0	0	2.73976	0	-inf	0.00035
	LNC_000722	XLOC_015185	chr02:21303987-21308677	81.2968	29.0723	44.4302	0	0	0	0.96784	0	-inf	5e-05
	LNC_000721	XLOC_015144	chr02:21071855-21072355	66.3587	35.471	43.6605	0	0	0	0.915822	0	-inf	0.00175
	LNC_001131	XLOC_023190	chr03:3873777-3874069	597.323	159.859	192.682	0	0	0	5.79307	0	-inf	0.0009
	LNC_000265	XLOC_006287	chr01:1039484-1040594	64.2285	25.7641	16.759	0	0	0	0.645288	0	-inf	0.0005
	LNC_002242	XLOC_047662	chr05:18704372-18704719	152.047	85.5552	274.804	0	0	0	3.42226	0	-inf	0.00085
	LNC_004547	XLOC_097062	chr12:18800728-18801062	439.181	48.3372	272.165	0	0	0	4.81065	0	-inf	0.0004
	LNC_004542	XLOC_097011	chr12:18381883-18382279	215.722	29.5781	79.8523	0	0	0	1.99837	0	-inf	0.0007
	LNC_001306	XLOC_026815	chr03:29441223-29441646	194.562	88.2763	54.8663	0	0	0	2.04695	0	-inf	0.0006
	LNC_004323	XLOC_092614	chr12:6987049-6988202	71.4047	18.8691	70.588	0	0	0	1.04425	0	-inf	5e-05
	LNC_003676	XLOC_078418	chr10:140657-141004	481.48	149.722	253.665	0	0	0	5.52605	0	-inf	0.00035
	LNC_002075	XLOC_043857	chr05:18836398-18836995	60.8971	51.6135	20.4057	0	0	0	0.809535	0	-inf	0.0007
	LNC_001524	XLOC_031552	chr03:26023502-26024007	139.317	60.899	42.7222	0	0	0	1.47729	0	-inf	0.0005
	LNC_003261	XLOC_069678	chr08:7487330-7487843	134.946	25.3322	27.5346	0	0	0	1.12483	0	-inf	0.0008
	LNC_003260	XLOC_069667	chr08:7257695-7258074	75.5356	49.7438	91.9638	0	0	0	1.41295	0	-inf	0.00505
	LNC_000958	XLOC_019629	chr02:16258789-16259261	128.642	39.7675	82.9616	0	0	0	1.58783	0	-inf	0.0006
	LNC_004180	XLOC_089444	chr11:11148224-11148448	4995.87	1048.72	1538.12	0	0	0	46.1654	0	-inf	0.0006
	LNC_002941	XLOC_062991	chr07:14740765-14741100	462.994	119.658	293.14	0	0	0	5.53255	0	-inf	0.0003
	LNC_004018	XLOC_085594	chr11:9413407-9413832	68.6578	37.4233	97.4828	0	0	0	1.34043	0	-inf	0.0016
	LNC_004015	XLOC_085540	chr11:8988006-8988527	139.562	32.8114	19.9862	0	0	0	1.14019	0	-inf	0.0006
	LNC_004010	XLOC_085455	chr11:8273638-8274559	90.476	49.7617	58.2224	0	0	0	1.24742	0	-inf	5e-05
	LNC_003090	XLOC_065860	chr08:4727885-4730780	47.0127	14.8646	29.4966	0	0	0	0.576174	0	-inf	5e-05
	LNC_003099	XLOC_066088	chr08:6267172-6267495	235.001	216.708	488.02	0	0	0	6.26958	0	-inf	0.00035
	LNC_001926	XLOC_040705	chr04:28759094-28759639	103.908	22.6659	24.3012	0	0	0	0.908225	0	-inf	0.00085
	LNC_004198	XLOC_089739	chr11:15148044-15148548	223.815	69.8635	92.9646	0	0	0	2.38506	0	-inf	5e-05
	LNC_004192	XLOC_089644	chr11:14206635-14207444	107.201	59.6511	16.5923	0	0	0	1.09306	0	-inf	0.001
	LNC_004197	XLOC_089737	chr11:15116519-15116886	104.508	90.6029	205.524	0	0	0	2.66788	0	-inf	0.00085
	LNC_003353	XLOC_071992	chr08:26742173-26742596	138.973	37.8326	109.733	0	0	0	1.83372	0	-inf	0.00085
	LNC_003352	XLOC_071906	chr08:26129603-26130033	93.3361	24.2916	167.871	0	0	0	1.92424	0	-inf	0.00035
	LNC_002754	XLOC_058512	chr07:6759570-6759891	344.732	332.262	236.35	0	0	0	5.72222	0	-inf	0.00055
	LNC_002755	XLOC_058519	chr07:6786416-6786692	750.104	102.835	543.582	0	0	0	8.92363	0	-inf	0.00085
	LNC_002758	XLOC_058713	chr07:8331425-8331637	7394.12	2662.25	2800.86	0	0	0	78.9254	0	-inf	0.0005
	LNC_002497	XLOC_052696	chr06:26374763-26375247	223.322	56.708	93.9179	0	0	0	2.30989	0	-inf	0.00015
	LNC_002496	XLOC_052675	chr06:26226103-26226351	2055.31	270.831	598.709	0	0	0	17.7695	0	-inf	0.00085
	LNC_002494	XLOC_052622	chr06:25879183-25879631	144.878	66.5561	37.7007	0	0	0	1.50577	0	-inf	0.0013
	LNC_000176	XLOC_004503	chr01:32659783-32660168	108.055	47.7078	189.188	0	0	0	2.30767	0	-inf	0.00085
	LNC_000829	XLOC_017123	chr02:33538299-33538616	436.913	173.776	438.825	0	0	0	6.79308	0	-inf	0.0005
	LNC_002086	XLOC_044060	chr05:20152570-20153025	139.736	32.1916	54.3946	0	0	0	1.39299	0	-inf	0.00125
	LNC_002080	XLOC_043950	chr05:19392026-19392486	90.8535	125.831	70.6014	0	0	0	1.80089	0	-inf	0.00055
	LNC_002554	XLOC_054007	chr06:4240238-4240485	2448.16	369.76	1702.84	0	0	0	28.8013	0	-inf	0.0003
	LNC_002602	XLOC_055136	chr06:13013209-13013667	183.523	21.1649	44.5994	0	0	0	1.50264	0	-inf	0.0005
	LNC_000719	XLOC_015106	chr02:20829717-20830208	196.921	55.1211	136.371	0	0	0	2.46548	0	-inf	5e-05
	LNC_000713	XLOC_014966	chr02:19993324-19993697	99.2197	69.2723	210.358	0	0	0	2.54489	0	-inf	0.0011
	LNC_003161	XLOC_067457	chr08:20367466-20368377	136.966	30.8509	44.0617	0	0	0	1.2924	0	-inf	5e-05
	LNC_002416	XLOC_051248	chr06:14085035-14085463	175.371	85.9261	85.0019	0	0	0	2.14745	0	-inf	0.00035
	LNC_002121	XLOC_044686	chr05:24141249-24141515	950.425	431.254	349.352	0	0	0	10.6035	0	-inf	0.00105
	LNC_004299	XLOC_092134	chr12:3223625-3223968	79.3348	288.323	110.726	0	0	0	3.0147	0	-inf	0.00095
	LNC_004293	XLOC_091886	chr12:1604365-1604737	240.157	191.918	195.987	0	0	0	3.98024	0	-inf	0.00075
	LNC_004290	XLOC_091784	chr12:849332-849760	134.9	36.8256	63.7513	0	0	0	1.46297	0	-inf	0.0013
	LNC_003741	XLOC_079980	chr10:14638550-14639476	133.89	20.1169	40.5176	0	0	0	1.18376	0	-inf	5e-05
	LNC_004577	XLOC_098075	chr12:26143122-26143439	509.732	318.589	501.515	0	0	0	8.54731	0	-inf	5e-05
	LNC_004572	XLOC_098025	chr12:25886018-25886580	135.823	35.776	45.7474	0	0	0	1.32816	0	-inf	0.0005
	LNC_004578	XLOC_098131	chr12:26495555-26496037	184.35	66.7079	39.5054	0	0	0	1.74454	0	-inf	0.0005
	LNC_002620	XLOC_055485	chr06:16753945-16754422	178.083	48.6572	16.1877	0	0	0	1.42671	0	-inf	0.00035
	LNC_002621	XLOC_055487	chr06:16771193-16771454	1407.15	203.921	501.183	0	0	0	12.9554	0	-inf	0.00065
	LNC_000089	XLOC_002272	chr01:15479025-15479282	724.997	147.671	1238.89	0	0	0	14.2158	0	-inf	0.0011
	Os01t0800701-00	Os01g0800701	chr01:33911373-33911703	153.602	125.807	78.2105	0	0	0	2.21407	0	-inf	0.0053
	LNC_002008	XLOC_042237	chr05:3196103-3196561	137.642	42.3298	44.5994	0	0	0	1.36956	0	-inf	0.0009
	LNC_001066	XLOC_021804	chr02:30686760-30687240	144.675	38.4376	23.9313	0	0	0	1.23254	0	-inf	0.0006
	LNC_000331	XLOC_007564	chr01:9222893-9223324	132.568	12.0821	104.266	0	0	0	1.60119	0	-inf	0.0003
	LNC_002782	XLOC_059079	chr07:12790415-12790896	174.889	28.7082	95.267	0	0	0	1.87541	0	-inf	0.00025
	LNC_002876	XLOC_061196	chr07:28307267-28307717	262.847	87.8938	139.795	0	0	0	3.06371	0	-inf	5e-05
	LNC_002873	XLOC_061129	chr07:27921381-27921628	979.266	554.639	2012.44	0	0	0	23.8646	0	-inf	0.00065
	LNC_002213	XLOC_047081	chr05:14209693-14210156	179.049	62.0664	0	0	0	0	1.39296	0	-inf	0.0075
	LNC_002218	XLOC_047168	chr05:15045342-15045714	200.131	87.2353	114.326	0	0	0	2.51395	0	-inf	0.0012
	LNC_001746	XLOC_036350	chr04:27632463-27633071	137.626	100.133	128.286	0	0	0	2.34009	0	-inf	5e-05
	LNC_003255	XLOC_069543	chr08:5738717-5739362	160.023	28.4254	57.7687	0	0	0	1.51067	0	-inf	5e-05
	LNC_003878	XLOC_082811	chr10:13902418-13902844	177.451	74.4442	129.142	0	0	0	2.41777	0	-inf	0.00095
	LNC_004066	XLOC_086701	chr11:19617356-19617801	196.265	56.2769	67.1156	0	0	0	1.95437	0	-inf	0.0006
	LNC_003595	XLOC_076816	chr09:12850699-12851129	200.006	85.0209	62.952	0	0	0	2.1183	0	-inf	0.0005
	LNC_003041	XLOC_064815	chr07:27655604-27655909	603.525	35.2756	285.087	0	0	0	5.76227	0	-inf	0.0017
	LNC_000581	XLOC_012093	chr01:41746636-41747065	107.292	24.4203	105.582	0	0	0	1.54174	0	-inf	0.00085
	LNC_001355	XLOC_028030	chr03:778597-779030	170.375	47.8269	30.8942	0	0	0	1.4871	0	-inf	0.0009
	LNC_001356	XLOC_028052	chr03:905079-905486	169.184	96.728	85.7599	0	0	0	2.18314	0	-inf	0.001
	Os03t0156200-00	Os03g0156200	chr03:3026521-3027521	137.922	48.2813	43.9261	0	0	0	1.40209	0	-inf	0.00035
	LNC_004393	XLOC_094001	chr12:20953393-20953939	143.373	22.5916	66.5842	0	0	0	1.44623	0	-inf	0.0003
	LNC_003362	XLOC_072094	chr08:27292448-27293200	502.525	198.825	324.265	0	0	0	6.46661	0	-inf	0.00455
	LNC_003364	XLOC_072118	chr08:27408519-27408951	250.437	60.0954	103.619	0	0	0	2.55659	0	-inf	0.0004
	LNC_000620	XLOC_013023	chr02:4906182-4906821	168.564	17.3124	58.7148	0	0	0	1.49915	0	-inf	0.0004
	LNC_002709	XLOC_057303	chr06:29827258-29827639	260.168	65.3959	105.426	0	0	0	2.65735	0	-inf	0.00075
	LNC_003981	XLOC_084789	chr11:3305177-3305549	280.184	17.4471	163.323	0	0	0	2.9116	0	-inf	0.00055
	LNC_000980	XLOC_020152	chr02:20015724-20016199	169.152	29.4436	57.2153	0	0	0	1.56462	0	-inf	0.0003
	LNC_000985	XLOC_020221	chr02:20510868-20511301	222.798	0	30.8942	0	0	0	1.49637	0	-inf	0.0077
	LNC_000477	XLOC_010328	chr01:30274926-30275612	117.894	30.9674	104.075	0	0	0	1.63038	0	-inf	5e-05
	LNC_003511	XLOC_074934	chr09:20461619-20462605	72.5794	4.67766	7.20399	0	0	0	0.494467	0	-inf	0.0082
	LNC_004227	XLOC_090407	chr11:19932456-19932755	288.025	217.4	422.155	0	0	0	6.08609	0	-inf	0.00115
	LNC_003350	XLOC_071888	chr08:26059300-26060044	155.73	22.8303	56.1642	0	0	0	1.44055	0	-inf	5e-05
	LNC_002318	XLOC_049079	chr05:27850993-27851627	134.205	17.5327	45.79	0	0	0	1.20911	0	-inf	0.00045
	LNC_002314	XLOC_048950	chr05:26919230-26919532	456.674	243.691	120.041	0	0	0	4.96003	0	-inf	0.0011
	LNC_001664	XLOC_034413	chr04:13249347-13251665	48.7863	18.4557	16.8874	0	0	0	0.514296	0	-inf	5e-05
	LNC_004141	XLOC_088645	chr11:4784054-4784408	306.818	201.262	136.915	0	0	0	3.977	0	-inf	0.00025
	LNC_002508	XLOC_052834	chr06:27134445-27134847	159.097	56.974	152.538	0	0	0	2.38167	0	-inf	0.0008
	Os12t0424062-00	Os12g0424062	chr12:13400104-13400378	25108.2	7451.92	19528.3	5940.03	3225.01	5391.71	15.2536	4.52635	-0.917709	0.00445
	Os03t0279801-01	Os03g0279801	chr03:9542962-9547420	118.465	48.469	55.3393	16.6906	14.2559	16.1942	2.46747	0.263543	-1.25389	0.005
	LNC_001323	XLOC_027202	chr03:31809357-31811438	992.649	394.49	436.548	142.795	96.0076	133.329	7.35636	0.546343	-1.3152	0.0018
	LNC_004513	XLOC_096460	chr12:13385622-13386058	5896.85	2543.5	2948.74	848.733	470.085	772.254	9.13535	2.34564	-1.48331	0.00025
	Os12t0424062-00	XLOC_086398	chr11:17630160-17630449	19467.8	6098.07	7210.32	2568.84	1028.3	2258.05	332.816	176.176	-1.51476	0.00025
	Os03t0279801-01	XLOC_027447	chr03:33246010-33251206	247.972	133.046	156.834	31.5634	31.9751	31.633	1.37735	0.577546	-1.5275	5e-05
	LNC_001323	XLOC_032536	chr03:31809357-31811438	1232.64	557.923	549.838	152.594	100.345	142.026	11.2692	4.52876	-1.59005	5e-05
	LNC_004513	XLOC_096123	chr12:8557107-8557626	6319.62	1982.85	3452.09	800.349	469.987	733.598	70.7926	25.3202	-1.5977	5e-05
	LNC_004055	XLOC_043126	chr05:12925528-12938368	54.3342	24.3574	30.7283	6.10833	5.79082	6.04194	201.08	70.3687	-1.63395	0.0052
	LNC_001333	XLOC_027204	chr03:31821191-31822111	600.459	243.427	277.823	69.7448	45.4414	64.8297	3.37836	1.17188	-1.66637	0.0042
	LNC_001573	XLOC_096455	chr12:13378034-13378322	52007.1	12972.8	37642.6	7225.15	3213.05	6415.53	14.4623	4.80379	-1.68692	5e-05
	LNC_004493	XLOC_011678	chr01:39119517-39129521	708.595	294.272	319.098	90.461	37.2625	79.728	73.5492	24.3009	-1.7126	5e-05
	LNC_002047	XLOC_041288	chr04:32928820-32929666	2031.04	537.442	688.471	197.767	71.7117	172.342	0.684282	0.220478	-1.90956	5e-05
	LNC_001324	XLOC_067975	chr08:23606313-23611876	51.8358	30.6342	28.4149	4.97812	4.7794	4.93609	6.94793	2.18891	-1.93517	0.0033
	LNC_004510	XLOC_096458	chr12:13383316-13383649	18487.6	6297.77	7493.92	1781.42	760.502	1575.43	653.65	203.017	-2.00444	5e-05
	LNC_000557	XLOC_093140	chr12:13408067-13408396	6095.81	2262.49	3223.39	764.656	113.617	633.45	8.17643	2.49471	-2.01429	0.00185
	LNC_001958	XLOC_033501	chr04:2085322-2086565	735.666	288.798	416.024	82.5613	31.176	72.1962	19.9082	5.29906	-2.01443	0.0001
	LNC_003187	XLOC_093133	chr12:13383316-13383649	11055.6	3777.69	5317.96	1121.45	385.095	972.94	0.690799	0.180638	-2.07513	0.00745
	LNC_004511	XLOC_093139	chr12:13389329-13397433	62890.8	18353.7	32375.8	5700.1	3033.72	5161.67	198.818	49.5518	-2.07638	0.0079
	LNC_004350	XLOC_072899	chr09:6337732-6345810	57.5932	28.7273	40.1268	6.35146	2.14977	5.50409	72.2667	17.8886	-2.25191	0.0044
	LNC_001619	XLOC_061606	chr07:1537299-1547071	44.0459	15.3281	20.7514	4.37759	0.192715	3.53442	9.01718	2.23186	-2.38557	0.0035
	LNC_004346	XLOC_096467	chr12:13418513-13419550	547.546	187.541	376.635	51.5106	16.2071	44.3916	125.177	29.7062	-2.39303	0.0013
	LNC_004349	XLOC_036348	chr04:27624312-27626025	335.679	146.658	133.241	24.7772	11.1943	22.0361	708.917	168.09	-2.43657	0.0006
	LNC_003406	XLOC_035359	chr04:20666591-20671407	44.4513	12.3776	18.709	3.71834	0.409046	3.05148	0.799008	0.167748	-2.46118	0.00765
	LNC_002888	XLOC_017462	chr02:35452187-35460572	1309.83	520.412	570.389	99.7702	36.0867	86.9255	0.497151	0.0951391	-2.47235	0.00015
	LNC_004517	XLOC_096459	chr12:13384757-13384983	103777	21493.4	72691.5	7654.65	4105.31	6937.88	7.04343	1.34094	-2.47736	5e-05
	LNC_001745	XLOC_081174	chr10:21790964-21796126	38.2716	14.2431	30.1975	4.1091	0.451988	3.37214	3.78406	0.699	-2.49558	0.0072
	LNC_001710	XLOC_040160	chr04:24959171-24962824	318.775	119.136	153.676	28.2364	3.20556	23.1924	0.466469	0.0847094	-2.51013	5e-05
	LNC_000842	XLOC_006678	chr01:3639449-3644849	61.8948	26.3502	22.395	2.86493	3.60222	3.01196	14.8273	2.67184	-2.52754	0.0018
	LNC_004512	XLOC_007554	chr01:9151670-9156334	52.7891	16.4914	25.8658	4.7949	0	3.82891	1259.8	226.226	-2.55302	0.0064
	LNC_003806	XLOC_038730	chr04:14376409-14377475	1647.6	552.354	700.745	102.242	56.3314	92.9693	0.527921	0.0936106	-2.55596	0.0065
	LNC_001911	XLOC_069627	chr08:6290132-6295143	53.7477	24.8724	28.8881	5.23164	0	4.17768	3.67351	0.644845	-2.60695	0.0068
	LNC_000281	XLOC_096452	chr12:13372862-13373098	143377	25344.2	85954.2	10570.5	2413.25	8926.17	0.677417	0.117487	-2.6238	5e-05
	LNC_000329	XLOC_098008	chr12:25774218-25780324	35.6068	18.7783	20.2589	3.05831	0.633414	2.56953	0.591878	0.100855	-2.64819	0.00775
	LNC_001859	Os08g0249750	chr08:9138739-9145238	64.6593	29.7252	22.585	4.2953	1.45425	3.72233	17.9091	3.04546	-2.65575	0.00145
	LNC_003258	Os01g0678950	chr01:27932358-27936866	91.7147	38.2132	48.0453	7.03434	1.70769	5.96052	0.67039	0.110042	-2.66327	0.00095
	LNC_004509	XLOC_034548	chr04:14376409-14377475	1677.68	570.469	639.29	116.42	18.982	96.7823	1606.74	260.677	-2.68877	5e-05
	LNC_004570	XLOC_014898	chr02:19606079-19610641	158.22	43.582	60.1685	11.7365	0	9.3721	0.466342	0.0743908	-2.70506	0.00045
	Os08t0249750-01	Os10g0358100	chr10:10947984-10951135	77.6717	29.9896	47.1315	6.7691	0	5.40539	0.71493	0.11345	-2.77244	0.0042
	Os01t0678950-01	XLOC_037097	chr04:32928820-32929666	1975.82	682.904	745.532	123.018	21.5297	102.563	1.10913	0.175088	-2.8345	0.00065
	LNC_001670	XLOC_034835	chr04:17239498-17245784	167.741	61.9251	84.4611	12.4859	0	9.9705	17.7331	2.75032	-2.89616	5e-05
	LNC_000709	XLOC_096444	chr12:13340856-13345040	522.115	181.721	201.334	31.7712	3.23474	26.0209	1.60977	0.246864	-2.95014	5e-05
	Os10t0358100-01	XLOC_048451	chr05:23667313-23669854	98.6781	26.3611	66.2889	3.33791	5.03119	3.92293	0.972829	0.14238	-3.01381	0.0067
	LNC_001786	XLOC_020938	chr02:25236874-25238830	117.485	50.8866	52.089	4.8538	3.19924	4.51914	20.8965	2.92957	-3.15514	0.0065
	LNC_001685	XLOC_001507	chr01:9971912-9975204	61.2142	24.8399	18.6296	2.37805	1.19542	2.1393	1.95511	0.262626	-3.20518	0.00665
	LNC_004506	XLOC_032669	chr03:32490253-32492304	198.376	88.1637	124.293	13.1059	0	10.4656	5.56169	0.719659	-3.22838	0.00185
	LNC_002287	XLOC_011723	chr01:39393419-39408300	68.0692	21.0671	27.2707	3.22787	0.18336	2.61445	1.21265	0.150138	-3.33966	0.00195
	LNC_001019	XLOC_023365	chr03:5014118-5023050	66.7163	26.2063	29.0635	3.27541	0.230692	2.66193	1.36224	0.152919	-3.37635	0.001
	LNC_000048	XLOC_028744	chr03:5359248-5360619	607.781	103.653	179.251	22.2022	0	17.7293	0.636461	0.0690106	-3.53504	0.00125
	LNC_001579
	LNC_000562
	LNC_001146
	LNC_001386

## Sheet: Table S3
	Table S3. Cis- and trans-regulated target genes of DELs during seed aging
	lncRNA_ID	lncRNA_Gene_ID	mRNA_ID	mRNA_Gene_ID	Pearson_correlation	Pvalue				lncRNA_ID	lncRNA_Gene_ID	mRNA_ID	mRNA_Gene_Id	co-location
cis-regulated target genes	LNC_003909	XLOC_083376	Os08t0433000-00	Os08g0433000	0.978926	1.63e-07			trans-regulated target genes	Os11t0211400-02	Os11g0211400	Os11t0211650-00	Os11g0211650	downstream
	LNC_003909	XLOC_083376	Os06t0660650-00	Os06g0660650	0.973407	4.59e-07				Os11t0211400-02	Os11g0211400	Os11t0210500-01	Os11g0210500	upstream
	LNC_003909	XLOC_083376	Os05t0198000-01	Os05g0198000	0.96907	9.01e-07				Os11t0211400-02	Os11g0211400	Os11t0210500-02	Os11g0210500	upstream
	LNC_003909	XLOC_083376	Os10t0202200-00	Os10g0202200	0.968967	9.15e-07				Os11t0211400-02	Os11g0211400	Os11t0210000-01	Os11g0210000	upstream
	LNC_003909	XLOC_083376	Os05t0177900-00	Os05g0177900	0.968625	9.6e-07				Os11t0211400-02	Os11g0211400	Os11t0210201-00	Os11g0210201	upstream
	LNC_003909	XLOC_083376	Os03t0699950-00	Os03g0699950	0.967774	1.08e-06				Os11t0211400-02	Os11g0211400	Os11t0211200-01	Os11g0211200	downstream
	LNC_003909	XLOC_083376	Os04t0210800-00	Os04g0210800	0.967477	1.13e-06				Os11t0211400-02	Os11g0211400	Os11t0212000-00	Os11g0212000	downstream
	LNC_003909	XLOC_083376	Os09t0483700-00	Os09g0483700	0.966938	1.21e-06				Os11t0211400-02	Os11g0211400	Os11t0211800-01	Os11g0211800	upstream
	LNC_003909	XLOC_083376	Os08t0153250-00	Os08g0153250	0.962955	2.01e-06				Os11t0211400-02	Os11g0211400	Os11t0211400-01	Os11g0211400	sense_overlapping
	LNC_003909	XLOC_083376	Os04t0633500-00	Os04g0633500	0.96237	2.16e-06				Os11t0211400-02	Os11g0211400	Os11t0212900-01	Os11g0212900	downstream
	LNC_003909	XLOC_083376	Os04t0631000-00	Os04g0631000	0.961877	2.28e-06				Os11t0211400-02	Os11g0211400	Os11t0210600-01	Os11g0210600	upstream
	LNC_003909	XLOC_083376	Os06t0664200-02	Os06g0664200	0.957548	3.68e-06				Os11t0211400-02	Os11g0211400	Os11t0210100-01	Os11g0210100	upstream
	LNC_003909	XLOC_083376	Os09t0123400-00	Os09g0123400	0.954836	4.85e-06				Os11t0211400-02	Os11g0211400	Os11t0211700-00	Os11g0211700	upstream
	LNC_003909	XLOC_083376	Os01t0355250-00	Os01g0355250	0.954307	5.11e-06				Os11t0211400-02	Os11g0211400	Os11t0211600-00	Os11g0211600	downstream
	LNC_003909	XLOC_083376	Os10t0103700-03	Os10g0103700	0.953383	5.58e-06				Os11t0211400-02	Os11g0211400	Os11t0213000-01	Os11g0213000	downstream
	LNC_003132	XLOC_066858	Os12t0177900-00	Os12g0177900	0.997062	2.36e-11				Os11t0211400-02	Os11g0211400	Os11t0211300-01	Os11g0211300	antisense
	LNC_003132	XLOC_066858	Os04t0114300-00	Os04g0114300	0.99552	1.57e-10				Os11t0211400-02	Os11g0211400	Os11t0212300-00	Os11g0212300	downstream
	LNC_003132	XLOC_066858	Os07t0655800-00	Os07g0655800	0.993733	7.09e-10				Os11t0211400-02	Os11g0211400	Os11t0210300-02	Os11g0210300	upstream
	LNC_003132	XLOC_066858	Os07t0462500-00	Os07g0462500	0.992906	1.24e-09				Os11t0211400-02	Os11g0211400	Os11t0210300-01	Os11g0210300	upstream
	LNC_003132	XLOC_066858	Os12t0608025-00	Os12g0608025	0.992229	1.86e-09				Os11t0211400-02	Os11g0211400	Os11t0212801-00	Os11g0212801	downstream
	LNC_003132	XLOC_066858	Os02t0632850-00	Os02g0632850	0.990935	3.71e-09				Os11t0211400-02	Os11g0211400	Os11t0210700-00	Os11g0210700	downstream
	LNC_003132	XLOC_066858	Os08t0298500-00	Os08g0298500	0.989528	7.1e-09				Os11t0211400-02	Os11g0211400	Os11t0212100-00	Os11g0212100	downstream
	LNC_003132	XLOC_066858	Os02t0661400-00	Os02g0661400	0.988514	1.07e-08				LNC_003902	XLOC_083248	Os10t0459600-01	Os10g0459600	upstream
	LNC_003132	XLOC_066858	Os05t0551650-01	Os05g0551650	0.988338	1.15e-08				LNC_003902	XLOC_083248	Os10t0459550-00	Os10g0459550	downstream
	LNC_003132	XLOC_066858	Os08t0218700-01	Os08g0218700	0.987441	1.6e-08				LNC_003902	XLOC_083248	Os10t0459700-01	Os10g0459700	downstream
	LNC_003132	XLOC_066858	Os08t0207800-01	Os08g0207800	0.986848	1.97e-08				LNC_003902	XLOC_083248	Os10t0460000-01	Os10g0460000	upstream
	LNC_003132	XLOC_066858	Os09t0274800-00	Os09g0274800	0.9857	2.87e-08				LNC_003902	XLOC_083248	Os10t0457500-01	Os10g0457500	upstream
	LNC_003132	XLOC_066858	Os06t0473100-00	Os06g0473100	0.985676	2.89e-08				LNC_003902	XLOC_083248	Os10t0457000-01	Os10g0457000	downstream
	LNC_003132	XLOC_066858	Os04t0104350-00	Os04g0104350	0.984628	3.96e-08				LNC_003902	XLOC_083248	Os10t0457700-01	Os10g0457700	downstream
	LNC_003132	XLOC_066858	Os08t0181750-01	Os08g0181750	0.983807	5e-08				LNC_003902	XLOC_083248	Os10t0458700-01	Os10g0458700	upstream
	LNC_003132	XLOC_066858	Os08t0539400-01	Os08g0539400	0.983636	5.25e-08				LNC_003902	XLOC_083248	Os10t0457000-02	Os10g0457000	downstream
	LNC_003132	XLOC_066858	Os05t0431333-00	Os05g0431333	0.983356	5.66e-08				LNC_003902	XLOC_083248	Os10t0457200-00	Os10g0457200	upstream
	LNC_003132	XLOC_066858	Os04t0436700-00	Os04g0436700	0.983286	5.77e-08				LNC_003902	XLOC_083248	Os10t0457400-01	Os10g0457400	downstream
	LNC_003132	XLOC_066858	Os11t0431400-00	Os11g0431400	0.983167	5.95e-08				LNC_003902	XLOC_083248	Os10t0458600-01	Os10g0458600	downstream
	LNC_003132	XLOC_066858	Os03t0354500-01	Os03g0354500	0.982962	6.28e-08				LNC_003902	XLOC_083248	Os10t0458300-01	Os10g0458300	upstream
	LNC_003132	XLOC_066858	Os05t0248301-01	Os05g0248301	0.982862	6.45e-08				LNC_003902	XLOC_083248	Os10t0458700-02	Os10g0458700	upstream
	LNC_003132	XLOC_066858	Os08t0473800-01	Os08g0473800	0.982359	7.34e-08				LNC_003902	XLOC_083248	Os10t0459900-01	Os10g0459900	downstream
	LNC_003132	XLOC_066858	Os12t0538000-00	Os12g0538000	0.982306	7.44e-08				LNC_003902	XLOC_083248	Os10t0456950-00	Os10g0456950	upstream
	LNC_003132	XLOC_066858	Os05t0142900-01	Os05g0142900	0.982001	8.03e-08				LNC_003902	XLOC_083248	Os10t0457301-00	Os10g0457301	upstream
	LNC_003132	XLOC_066858	Os08t0343600-00	Os08g0343600	0.981869	8.3e-08				LNC_003902	XLOC_083248	Os10t0459300-00	Os10g0459300	downstream
	LNC_003132	XLOC_066858	Os11t0235700-00	Os11g0235700	0.981301	9.53e-08				LNC_003902	XLOC_083248	Os10t0459900-02	Os10g0459900	downstream
	LNC_003132	XLOC_066858	Os11t0109700-02	Os11g0109700	0.980931	1.04e-07				LNC_003902	XLOC_083248	Os10t0457600-01	Os10g0457600	downstream
	LNC_003132	XLOC_066858	Os09t0122100-00	Os09g0122100	0.980807	1.07e-07				LNC_003902	XLOC_083248	Os10t0458900-00	Os10g0458900	downstream
	LNC_003132	XLOC_066858	Os06t0685400-01	Os06g0685400	0.980786	1.08e-07				LNC_003903	XLOC_083256	Os10t0459600-01	Os10g0459600	upstream
	LNC_003132	XLOC_066858	Os05t0403100-00	Os05g0403100	0.980706	1.1e-07				LNC_003903	XLOC_083256	Os10t0460500-01	Os10g0460500	upstream
	LNC_003132	XLOC_066858	Os02t0223850-01	Os02g0223850	0.979771	1.35e-07				LNC_003903	XLOC_083256	Os10t0457700-01	Os10g0457700	downstream
	LNC_003132	XLOC_066858	Os05t0253700-00	Os05g0253700	0.979451	1.45e-07				LNC_003903	XLOC_083256	Os10t0459700-01	Os10g0459700	downstream
	LNC_003132	XLOC_066858	Os04t0470650-00	Os04g0470650	0.979396	1.47e-07				LNC_003903	XLOC_083256	Os10t0457600-01	Os10g0457600	downstream
	LNC_003132	XLOC_066858	Os07t0554100-00	Os07g0554100	0.979304	1.5e-07				LNC_003903	XLOC_083256	Os10t0459900-01	Os10g0459900	downstream
	LNC_003132	XLOC_066858	Os04t0165900-00	Os04g0165900	0.978935	1.62e-07				LNC_003903	XLOC_083256	Os10t0459900-02	Os10g0459900	downstream
	LNC_003132	XLOC_066858	Os06t0118150-00	Os06g0118150	0.978887	1.64e-07				LNC_003903	XLOC_083256	Os10t0460733-00	Os10g0460733	upstream
	LNC_003132	XLOC_066858	Os08t0436200-01	Os08g0436200	0.978699	1.71e-07				LNC_003903	XLOC_083256	Os10t0461100-04	Os10g0461100	downstream
	LNC_003132	XLOC_066858	Os11t0556466-00	Os11g0556466	0.978359	1.83e-07				LNC_003903	XLOC_083256	Os10t0461100-01	Os10g0461100	downstream
	LNC_003132	XLOC_066858	Os08t0219100-01	Os08g0219100	0.977829	2.04e-07				LNC_003903	XLOC_083256	Os10t0461100-02	Os10g0461100	downstream
	LNC_003132	XLOC_066858	Os12t0432301-01	Os12g0432301	0.977264	2.28e-07				LNC_003903	XLOC_083256	Os10t0459550-00	Os10g0459550	downstream
	LNC_003132	XLOC_066858	Os01t0550900-00	Os01g0550900	0.976935	2.43e-07				LNC_003903	XLOC_083256	Os10t0460000-01	Os10g0460000	upstream
	LNC_003132	XLOC_066858	Os08t0310500-00	Os08g0310500	0.976501	2.65e-07				LNC_003903	XLOC_083256	Os10t0457500-01	Os10g0457500	upstream
	LNC_003132	XLOC_066858	Os08t0324600-00	Os08g0324600	0.975676	3.09e-07				LNC_003903	XLOC_083256	Os10t0458700-02	Os10g0458700	downstream
	LNC_003132	XLOC_066858	Os12t0236600-01	Os12g0236600	0.975395	3.25e-07				LNC_003903	XLOC_083256	Os10t0458700-01	Os10g0458700	downstream
	LNC_003132	XLOC_066858	Os05t0203912-00	Os05g0203912	0.975124	3.41e-07				LNC_003903	XLOC_083256	Os10t0460800-00	Os10g0460800	upstream
	LNC_003132	XLOC_066858	Os10t0496550-00	Os10g0496550	0.974643	3.72e-07				LNC_003903	XLOC_083256	Os10t0458900-00	Os10g0458900	upstream
	LNC_003132	XLOC_066858	Os02t0329933-00	Os02g0329933	0.974484	3.82e-07				LNC_003903	XLOC_083256	Os10t0459300-00	Os10g0459300	upstream
	LNC_003132	XLOC_066858	Os01t0561950-00	Os01g0561950	0.974472	3.83e-07				LNC_003903	XLOC_083256	Os10t0457400-01	Os10g0457400	downstream
	LNC_003132	XLOC_066858	Os06t0730150-00	Os06g0730150	0.974448	3.84e-07				LNC_003903	XLOC_083256	Os10t0458600-01	Os10g0458600	upstream
	LNC_003132	XLOC_066858	Os07t0137500-01	Os07g0137500	0.974446	3.85e-07				LNC_003903	XLOC_083256	Os10t0458300-01	Os10g0458300	downstream
	LNC_003132	XLOC_066858	Os11t0191500-00	Os11g0191500	0.97424	3.99e-07				LNC_003903	XLOC_083256	Os10t0460900-00	Os10g0460900	downstream
	LNC_003132	XLOC_066858	Os01t0554150-00	Os01g0554150	0.97424	3.99e-07				LNC_003903	XLOC_083256	Os10t0460766-00	Os10g0460766	downstream
	LNC_003132	XLOC_066858	Os05t0159850-00	Os05g0159850	0.974229	3.99e-07				LNC_003900	XLOC_083243	Os10t0457700-01	Os10g0457700	upstream
	LNC_003132	XLOC_066858	Os04t0329300-00	Os04g0329300	0.974116	4.07e-07				LNC_003900	XLOC_083243	Os10t0456900-01	Os10g0456900	upstream
	LNC_003132	XLOC_066858	Os10t0111700-01	Os10g0111700	0.973441	4.57e-07				LNC_003900	XLOC_083243	Os10t0456500-02	Os10g0456500	downstream
	LNC_003132	XLOC_066858	Os01t0134800-01	Os01g0134800	0.973374	4.62e-07				LNC_003900	XLOC_083243	Os10t0456500-01	Os10g0456500	downstream
	LNC_003132	XLOC_066858	Os04t0313900-00	Os04g0313900	0.972633	5.22e-07				LNC_003900	XLOC_083243	Os10t0457600-01	Os10g0457600	upstream
	LNC_003132	XLOC_066858	Os11t0661700-00	Os11g0661700	0.972446	5.38e-07				LNC_003900	XLOC_083243	Os10t0456550-00	Os10g0456550	upstream
	LNC_003132	XLOC_066858	Os07t0116050-00	Os07g0116050	0.97236	5.46e-07				LNC_003900	XLOC_083243	Os10t0457200-00	Os10g0457200	upstream
	LNC_003132	XLOC_066858	Os05t0496400-00	Os05g0496400	0.972354	5.46e-07				LNC_003900	XLOC_083243	Os10t0456800-01	Os10g0456800	upstream
	LNC_003132	XLOC_066858	Os01t0715600-00	Os01g0715600	0.97194	5.84e-07				LNC_003900	XLOC_083243	Os10t0456800-02	Os10g0456800	upstream
	LNC_003132	XLOC_066858	Os06t0662500-00	Os06g0662500	0.971877	5.9e-07				LNC_003900	XLOC_083243	Os10t0456400-01	Os10g0456400	downstream
	LNC_003132	XLOC_066858	Os08t0518600-01	Os08g0518600	0.97182	5.95e-07				LNC_003900	XLOC_083243	Os10t0456400-02	Os10g0456400	downstream
	LNC_003132	XLOC_066858	Os10t0436100-00	Os10g0436100	0.971808	5.96e-07				LNC_003900	XLOC_083243	Os10t0457500-01	Os10g0457500	upstream
	LNC_003132	XLOC_066858	Os07t0152301-01	Os07g0152301	0.97173	6.04e-07				LNC_003900	XLOC_083243	Os10t0458700-02	Os10g0458700	upstream
	LNC_003132	XLOC_066858	Os08t0487400-00	Os08g0487400	0.971626	6.13e-07				LNC_003900	XLOC_083243	Os10t0458700-01	Os10g0458700	upstream
	LNC_003132	XLOC_066858	Os04t0166000-01	Os04g0166000	0.971366	6.39e-07				LNC_003900	XLOC_083243	Os10t0458900-00	Os10g0458900	downstream
	LNC_003132	XLOC_066858	Os01t0248350-00	Os01g0248350	0.970949	6.81e-07				LNC_003900	XLOC_083243	Os10t0457301-00	Os10g0457301	upstream
	LNC_003132	XLOC_066858	Os02t0212100-00	Os02g0212100	0.970763	7.01e-07				LNC_003900	XLOC_083243	Os10t0459300-00	Os10g0459300	downstream
	LNC_003132	XLOC_066858	Os10t0549700-00	Os10g0549700	0.970719	7.06e-07				LNC_003900	XLOC_083243	Os10t0456600-01	Os10g0456600	upstream
	LNC_003132	XLOC_066858	Os05t0283200-01	Os05g0283200	0.970597	7.19e-07				LNC_003900	XLOC_083243	Os10t0457000-01	Os10g0457000	downstream
	LNC_003132	XLOC_066858	Os03t0172200-01	Os03g0172200	0.970355	7.46e-07				LNC_003900	XLOC_083243	Os10t0457000-02	Os10g0457000	downstream
	LNC_003132	XLOC_066858	Os01t0577300-00	Os01g0577300	0.970218	7.61e-07				LNC_003900	XLOC_083243	Os10t0456200-01	Os10g0456200	upstream
	LNC_003132	XLOC_066858	Os03t0165900-02	Os03g0165900	0.97007	7.78e-07				LNC_003900	XLOC_083243	Os10t0457400-01	Os10g0457400	downstream
	LNC_003132	XLOC_066858	Os10t0344550-00	Os10g0344550	0.96978	8.13e-07				LNC_003900	XLOC_083243	Os10t0458600-01	Os10g0458600	downstream
	LNC_003132	XLOC_066858	Os02t0581600-01	Os02g0581600	0.969767	8.14e-07				LNC_003900	XLOC_083243	Os10t0458300-01	Os10g0458300	upstream
	LNC_003132	XLOC_066858	Os11t0138900-01	Os11g0138900	0.969733	8.18e-07				LNC_003900	XLOC_083243	Os10t0456950-00	Os10g0456950	upstream
	LNC_003132	XLOC_066858	Os02t0738100-01	Os02g0738100	0.969715	8.2e-07				LNC_003901	XLOC_083245	Os10t0457700-01	Os10g0457700	upstream
	LNC_003132	XLOC_066858	Os05t0584950-00	Os05g0584950	0.969659	8.27e-07				LNC_003901	XLOC_083245	Os10t0456900-01	Os10g0456900	upstream
	LNC_003132	XLOC_066858	Os10t0117400-00	Os10g0117400	0.969653	8.28e-07				LNC_003901	XLOC_083245	Os10t0456500-02	Os10g0456500	downstream
	LNC_003132	XLOC_066858	Os07t0286950-00	Os07g0286950	0.968764	9.42e-07				LNC_003901	XLOC_083245	Os10t0456500-01	Os10g0456500	downstream
	LNC_003132	XLOC_066858	Os09t0476401-00	Os09g0476401	0.96862	9.61e-07				LNC_003901	XLOC_083245	Os10t0457600-01	Os10g0457600	downstream
	LNC_003132	XLOC_066858	Os01t0727200-00	Os01g0727200	0.968464	9.82e-07				LNC_003901	XLOC_083245	Os10t0456550-00	Os10g0456550	upstream
	LNC_003132	XLOC_066858	Os09t0429766-00	Os09g0429766	0.968455	9.84e-07				LNC_003901	XLOC_083245	Os10t0457200-00	Os10g0457200	upstream
	LNC_003132	XLOC_066858	Os04t0138432-01	Os04g0138432	0.968208	1.02e-06				LNC_003901	XLOC_083245	Os10t0456800-01	Os10g0456800	upstream
	LNC_003132	XLOC_066858	Os03t0233700-00	Os03g0233700	0.967869	1.07e-06				LNC_003901	XLOC_083245	Os10t0456800-02	Os10g0456800	upstream
	LNC_003132	XLOC_066858	Os01t0548000-02	Os01g0548000	0.967724	1.09e-06				LNC_003901	XLOC_083245	Os10t0459550-00	Os10g0459550	downstream
	LNC_003132	XLOC_066858	Os04t0188500-01	Os04g0188500	0.967716	1.09e-06				LNC_003901	XLOC_083245	Os10t0457500-01	Os10g0457500	upstream
	LNC_003132	XLOC_066858	Os04t0684600-01	Os04g0684600	0.967595	1.11e-06				LNC_003901	XLOC_083245	Os10t0458700-02	Os10g0458700	upstream
	LNC_003132	XLOC_066858	Os03t0829900-00	Os03g0829900	0.967557	1.11e-06				LNC_003901	XLOC_083245	Os10t0458700-01	Os10g0458700	upstream
	LNC_003132	XLOC_066858	Os04t0370900-01	Os04g0370900	0.966979	1.21e-06				LNC_003901	XLOC_083245	Os10t0458900-00	Os10g0458900	downstream
	LNC_003132	XLOC_066858	Os07t0629300-00	Os07g0629300	0.966976	1.21e-06				LNC_003901	XLOC_083245	Os10t0457301-00	Os10g0457301	upstream
	LNC_003132	XLOC_066858	Os01t0815900-01	Os01g0815900	0.966118	1.35e-06				LNC_003901	XLOC_083245	Os10t0459300-00	Os10g0459300	downstream
	LNC_003132	XLOC_066858	Os03t0661900-01	Os03g0661900	0.965463	1.47e-06				LNC_003901	XLOC_083245	Os10t0456600-01	Os10g0456600	upstream
	LNC_003132	XLOC_066858	Os06t0699301-00	Os06g0699301	0.965245	1.51e-06				LNC_003901	XLOC_083245	Os10t0457000-01	Os10g0457000	downstream
	LNC_003132	XLOC_066858	Os04t0414250-00	Os04g0414250	0.965184	1.53e-06				LNC_003901	XLOC_083245	Os10t0457000-02	Os10g0457000	downstream
	LNC_003132	XLOC_066858	Os01t0773400-00	Os01g0773400	0.965182	1.53e-06				LNC_003901	XLOC_083245	Os10t0457400-01	Os10g0457400	downstream
	LNC_003132	XLOC_066858	Os03t0653100-00	Os03g0653100	0.965176	1.53e-06				LNC_003901	XLOC_083245	Os10t0458600-01	Os10g0458600	downstream
	LNC_003132	XLOC_066858	Os04t0360500-01	Os04g0360500	0.96513	1.54e-06				LNC_003901	XLOC_083245	Os10t0458300-01	Os10g0458300	upstream
	LNC_003132	XLOC_066858	Os07t0618266-00	Os07g0618266	0.965118	1.54e-06				LNC_003901	XLOC_083245	Os10t0456950-00	Os10g0456950	upstream
	LNC_003132	XLOC_066858	Os01t0137400-00	Os01g0137400	0.964848	1.59e-06				LNC_003906	XLOC_083299	Os10t0464901-00	Os10g0464901	downstream
	LNC_003132	XLOC_066858	Os04t0307800-00	Os04g0307800	0.96477	1.61e-06				LNC_003906	XLOC_083299	Os10t0465950-00	Os10g0465950	upstream
	LNC_003132	XLOC_066858	Os08t0486933-00	Os08g0486933	0.964716	1.62e-06				LNC_003906	XLOC_083299	Os10t0466300-01	Os10g0466300	downstream
	LNC_003132	XLOC_066858	Os03t0597800-01	Os03g0597800	0.964488	1.67e-06				LNC_003906	XLOC_083299	Os10t0466300-02	Os10g0466300	downstream
	LNC_003132	XLOC_066858	Os03t0216766-01	Os03g0216766	0.964474	1.67e-06				LNC_003906	XLOC_083299	Os10t0465700-01	Os10g0465700	antisense
	LNC_003132	XLOC_066858	Os09t0540300-00	Os09g0540300	0.964263	1.71e-06				LNC_003906	XLOC_083299	Os10t0467100-00	Os10g0467100	upstream
	LNC_003132	XLOC_066858	Os02t0106300-01	Os02g0106300	0.964096	1.75e-06				LNC_003906	XLOC_083299	Os10t0466000-01	Os10g0466000	downstream
	LNC_003132	XLOC_066858	Os01t0946300-00	Os01g0946300	0.964079	1.75e-06				LNC_003906	XLOC_083299	Os10t0467800-01	Os10g0467800	upstream
	LNC_003132	XLOC_066858	Os01t0115725-00	Os01g0115725	0.964069	1.76e-06				LNC_003906	XLOC_083299	Os10t0466000-02	Os10g0466000	downstream
	LNC_003132	XLOC_066858	Os01t0329400-02	Os01g0329400	0.96397	1.78e-06				LNC_003906	XLOC_083299	Os10t0466800-01	Os10g0466800	upstream
	LNC_003132	XLOC_066858	Os09t0482821-01	Os09g0482821	0.963912	1.79e-06				LNC_003906	XLOC_083299	Os10t0465175-00	Os10g0465175	upstream
	LNC_003132	XLOC_066858	Os04t0328900-00	Os04g0328900	0.963859	1.8e-06				LNC_003906	XLOC_083299	Os10t0466100-00	Os10g0466100	upstream
	LNC_003132	XLOC_066858	Os09t0550600-00	Os09g0550600	0.96383	1.81e-06				LNC_003906	XLOC_083299	Os10t0465300-00	Os10g0465300	upstream
	LNC_003132	XLOC_066858	Os01t0247900-01	Os01g0247900	0.963497	1.88e-06				LNC_003906	XLOC_083299	Os10t0467900-01	Os10g0467900	downstream
	LNC_003132	XLOC_066858	Os01t0687150-00	Os01g0687150	0.963411	1.9e-06				LNC_003906	XLOC_083299	Os10t0464300-00	Os10g0464300	upstream
	LNC_003132	XLOC_066858	Os12t0280801-01	Os12g0280801	0.96296	2.01e-06				LNC_003906	XLOC_083299	Os10t0463900-00	Os10g0463900	downstream
	LNC_003132	XLOC_066858	Os06t0114900-01	Os06g0114900	0.962648	2.09e-06				LNC_003906	XLOC_083299	Os10t0466500-02	Os10g0466500	upstream
	LNC_003132	XLOC_066858	Os10t0122200-00	Os10g0122200	0.962631	2.09e-06				LNC_003906	XLOC_083299	Os10t0466500-01	Os10g0466500	upstream
	LNC_003132	XLOC_066858	Os07t0503600-00	Os07g0503600	0.962525	2.12e-06				LNC_003906	XLOC_083299	Os10t0467000-01	Os10g0467000	upstream
	LNC_003132	XLOC_066858	Os12t0159100-01	Os12g0159100	0.962509	2.12e-06				LNC_003906	XLOC_083299	Os10t0464350-00	Os10g0464350	downstream
	LNC_003132	XLOC_066858	Os03t0664901-00	Os03g0664901	0.962493	2.13e-06				LNC_003906	XLOC_083299	Os10t0467850-00	Os10g0467850	downstream
	LNC_003132	XLOC_066858	Os05t0197200-00	Os05g0197200	0.962452	2.14e-06				LNC_003906	XLOC_083299	Os10t0463400-01	Os10g0463400	upstream
	LNC_003132	XLOC_066858	Os01t0701500-00	Os01g0701500	0.962031	2.24e-06				LNC_003906	XLOC_083299	Os10t0465800-00	Os10g0465800	downstream
	LNC_003132	XLOC_066858	Os11t0439600-01	Os11g0439600	0.961909	2.28e-06				LNC_003906	XLOC_083299	Os10t0464400-01	Os10g0464400	upstream
	LNC_003132	XLOC_066858	Os12t0637400-01	Os12g0637400	0.961842	2.29e-06				LNC_003906	XLOC_083299	Os10t0464100-01	Os10g0464100	upstream
	LNC_003132	XLOC_066858	Os01t0831900-02	Os01g0831900	0.961644	2.35e-06				LNC_003906	XLOC_083299	Os10t0465900-01	Os10g0465900	upstream
	LNC_003132	XLOC_066858	Os04t0454900-01	Os04g0454900	0.961385	2.42e-06				LNC_003906	XLOC_083299	Os10t0466700-01	Os10g0466700	downstream
	LNC_003132	XLOC_066858	Os02t0771500-01	Os02g0771500	0.961366	2.42e-06				LNC_003906	XLOC_083299	Os10t0463800-01	Os10g0463800	upstream
	LNC_003132	XLOC_066858	Os05t0522250-00	Os05g0522250	0.961355	2.43e-06				LNC_003906	XLOC_083299	Os10t0466200-01	Os10g0466200	downstream
	LNC_003132	XLOC_066858	Os07t0605275-00	Os07g0605275	0.96127	2.45e-06				LNC_003906	XLOC_083299	Os10t0464800-00	Os10g0464800	upstream
	LNC_003132	XLOC_066858	Os04t0249900-01	Os04g0249900	0.961205	2.47e-06				LNC_003906	XLOC_083299	Os10t0467600-01	Os10g0467600	upstream
	LNC_003132	XLOC_066858	Os04t0306300-00	Os04g0306300	0.961121	2.49e-06				LNC_003906	XLOC_083299	Os10t0464000-01	Os10g0464000	upstream
	LNC_003132	XLOC_066858	Os05t0119400-00	Os05g0119400	0.961082	2.5e-06				LNC_003906	XLOC_083299	Os10t0465000-02	Os10g0465000	upstream
	LNC_003132	XLOC_066858	Os04t0433000-01	Os04g0433000	0.960963	2.54e-06				LNC_003906	XLOC_083299	Os10t0465000-03	Os10g0465000	upstream
	LNC_003132	XLOC_066858	Os11t0306300-01	Os11g0306300	0.960353	2.72e-06				LNC_003906	XLOC_083299	Os10t0465000-01	Os10g0465000	upstream
	LNC_003132	XLOC_066858	Os03t0680800-03	Os03g0680800	0.960292	2.74e-06				LNC_003906	XLOC_083299	Os10t0467200-01	Os10g0467200	upstream
	LNC_003132	XLOC_066858	Os01t0497400-00	Os01g0497400	0.959759	2.91e-06				LNC_003906	XLOC_083299	Os10t0464500-00	Os10g0464500	upstream
	LNC_003132	XLOC_066858	Os03t0122300-02	Os03g0122300	0.959701	2.92e-06				LNC_003907	XLOC_083301	Os10t0464901-00	Os10g0464901	downstream
	LNC_003132	XLOC_066858	Os04t0360650-00	Os04g0360650	0.959612	2.95e-06				LNC_003907	XLOC_083301	Os10t0465950-00	Os10g0465950	upstream
	LNC_003132	XLOC_066858	Os04t0292150-00	Os04g0292150	0.959474	3e-06				LNC_003907	XLOC_083301	Os10t0466300-01	Os10g0466300	downstream
	LNC_003132	XLOC_066858	Os01t0968200-00	Os01g0968200	0.959126	3.11e-06				LNC_003907	XLOC_083301	Os10t0466300-02	Os10g0466300	downstream
	LNC_003132	XLOC_066858	Os06t0523701-00	Os06g0523701	0.959082	3.13e-06				LNC_003907	XLOC_083301	Os10t0465700-01	Os10g0465700	downstream
	LNC_003132	XLOC_066858	Os05t0246200-00	Os05g0246200	0.958748	3.24e-06				LNC_003907	XLOC_083301	Os10t0467100-00	Os10g0467100	upstream
	LNC_003132	XLOC_066858	Os01t0115600-01	Os01g0115600	0.958605	3.29e-06				LNC_003907	XLOC_083301	Os10t0466000-01	Os10g0466000	downstream
	LNC_003132	XLOC_066858	Os03t0179700-00	Os03g0179700	0.958562	3.31e-06				LNC_003907	XLOC_083301	Os10t0467800-01	Os10g0467800	upstream
	LNC_003132	XLOC_066858	Os07t0510300-00	Os07g0510300	0.958556	3.31e-06				LNC_003907	XLOC_083301	Os10t0466000-02	Os10g0466000	downstream
	LNC_003132	XLOC_066858	Os04t0472333-00	Os04g0472333	0.958398	3.37e-06				LNC_003907	XLOC_083301	Os10t0466800-01	Os10g0466800	upstream
	LNC_003132	XLOC_066858	Os11t0529500-00	Os11g0529500	0.958376	3.38e-06				LNC_003907	XLOC_083301	Os10t0465175-00	Os10g0465175	upstream
	LNC_003132	XLOC_066858	Os10t0509600-00	Os10g0509600	0.957838	3.57e-06				LNC_003907	XLOC_083301	Os10t0466100-00	Os10g0466100	upstream
	LNC_003132	XLOC_066858	Os04t0624100-00	Os04g0624100	0.957639	3.65e-06				LNC_003907	XLOC_083301	Os10t0465300-00	Os10g0465300	upstream
	LNC_003132	XLOC_066858	Os02t0586000-01	Os02g0586000	0.957604	3.66e-06				LNC_003907	XLOC_083301	Os10t0467900-01	Os10g0467900	downstream
	LNC_003132	XLOC_066858	Os07t0532800-00	Os07g0532800	0.957009	3.9e-06				LNC_003907	XLOC_083301	Os10t0464300-00	Os10g0464300	upstream
	LNC_003132	XLOC_066858	Os05t0213900-01	Os05g0213900	0.956988	3.9e-06				LNC_003907	XLOC_083301	Os10t0463900-00	Os10g0463900	downstream
	LNC_003132	XLOC_066858	Os02t0118800-00	Os02g0118800	0.956908	3.94e-06				LNC_003907	XLOC_083301	Os10t0466500-02	Os10g0466500	upstream
	LNC_003132	XLOC_066858	Os11t0540900-00	Os11g0540900	0.956843	3.96e-06				LNC_003907	XLOC_083301	Os10t0466500-01	Os10g0466500	upstream
	LNC_003132	XLOC_066858	Os10t0393700-00	Os10g0393700	0.956748	4e-06				LNC_003907	XLOC_083301	Os10t0467000-01	Os10g0467000	upstream
	LNC_003132	XLOC_066858	Os01t0516625-00	Os01g0516625	0.956674	4.03e-06				LNC_003907	XLOC_083301	Os10t0464350-00	Os10g0464350	downstream
	LNC_003132	XLOC_066858	Os11t0109200-00	Os11g0109200	0.956661	4.04e-06				LNC_003907	XLOC_083301	Os10t0467850-00	Os10g0467850	downstream
	LNC_003132	XLOC_066858	Os08t0387600-00	Os08g0387600	0.956514	4.1e-06				LNC_003907	XLOC_083301	Os10t0465800-00	Os10g0465800	upstream
	LNC_003132	XLOC_066858	Os04t0455401-03	Os04g0455401	0.956457	4.12e-06				LNC_003907	XLOC_083301	Os10t0464400-01	Os10g0464400	upstream
	LNC_003132	XLOC_066858	Os09t0240200-01	Os09g0240200	0.956386	4.15e-06				LNC_003907	XLOC_083301	Os10t0464100-01	Os10g0464100	upstream
	LNC_003132	XLOC_066858	Os08t0561950-00	Os08g0561950	0.955937	4.35e-06				LNC_003907	XLOC_083301	Os10t0465900-01	Os10g0465900	antisense
	LNC_003132	XLOC_066858	Os05t0433600-00	Os05g0433600	0.955799	4.41e-06				LNC_003907	XLOC_083301	Os10t0466700-01	Os10g0466700	downstream
	LNC_003132	XLOC_066858	Os02t0100150-01	Os02g0100150	0.955581	4.5e-06				LNC_003907	XLOC_083301	Os10t0463800-01	Os10g0463800	upstream
	LNC_003132	XLOC_066858	Os07t0477250-00	Os07g0477250	0.955577	4.51e-06				LNC_003907	XLOC_083301	Os10t0466200-01	Os10g0466200	downstream
	LNC_003132	XLOC_066858	Os07t0681300-00	Os07g0681300	0.955554	4.52e-06				LNC_003907	XLOC_083301	Os10t0464800-00	Os10g0464800	upstream
	LNC_003132	XLOC_066858	Os10t0504500-01	Os10g0504500	0.955519	4.53e-06				LNC_003907	XLOC_083301	Os10t0467600-01	Os10g0467600	upstream
	LNC_003132	XLOC_066858	Os12t0555100-01	Os12g0555100	0.955512	4.54e-06				LNC_003907	XLOC_083301	Os10t0464000-01	Os10g0464000	upstream
	LNC_003132	XLOC_066858	Os07t0677600-01	Os07g0677600	0.955314	4.63e-06				LNC_003907	XLOC_083301	Os10t0465000-02	Os10g0465000	upstream
	LNC_003132	XLOC_066858	Os11t0650500-00	Os11g0650500	0.955313	4.63e-06				LNC_003907	XLOC_083301	Os10t0465000-03	Os10g0465000	upstream
	LNC_003132	XLOC_066858	Os09t0384900-01	Os09g0384900	0.955186	4.68e-06				LNC_003907	XLOC_083301	Os10t0465000-01	Os10g0465000	upstream
	LNC_003132	XLOC_066858	Os11t0707050-00	Os11g0707050	0.955054	4.75e-06				LNC_003907	XLOC_083301	Os10t0467200-01	Os10g0467200	upstream
	LNC_003132	XLOC_066858	Os04t0177000-00	Os04g0177000	0.955049	4.75e-06				LNC_003907	XLOC_083301	Os10t0464500-00	Os10g0464500	upstream
	LNC_003132	XLOC_066858	Os09t0351700-00	Os09g0351700	0.954947	4.8e-06				LNC_003904	XLOC_083280	Os10t0464901-00	Os10g0464901	upstream
	LNC_003132	XLOC_066858	Os08t0198000-00	Os08g0198000	0.954913	4.81e-06				LNC_003904	XLOC_083280	Os10t0462300-01	Os10g0462300	upstream
	LNC_003132	XLOC_066858	Os05t0597400-00	Os05g0597400	0.954514	5e-06				LNC_003904	XLOC_083280	Os10t0464350-00	Os10g0464350	upstream
	LNC_003132	XLOC_066858	Os11t0187500-02	Os11g0187500	0.954428	5.05e-06				LNC_003904	XLOC_083280	Os10t0462200-01	Os10g0462200	upstream
	LNC_003132	XLOC_066858	Os02t0776400-01	Os02g0776400	0.954294	5.11e-06				LNC_003904	XLOC_083280	Os10t0461100-02	Os10g0461100	upstream
	LNC_003132	XLOC_066858	Os07t0275901-00	Os07g0275901	0.954223	5.15e-06				LNC_003904	XLOC_083280	Os10t0463300-01	Os10g0463300	upstream
	LNC_003132	XLOC_066858	Os05t0464550-00	Os05g0464550	0.953533	5.5e-06				LNC_003904	XLOC_083280	Os10t0464300-00	Os10g0464300	downstream
	LNC_003132	XLOC_066858	Os01t0260950-00	Os01g0260950	0.953494	5.52e-06				LNC_003904	XLOC_083280	Os10t0463900-00	Os10g0463900	upstream
	LNC_003132	XLOC_066858	Os08t0154225-00	Os08g0154225	0.953221	5.67e-06				LNC_003904	XLOC_083280	Os10t0462600-02	Os10g0462600	upstream
	LNC_003132	XLOC_066858	Os06t0228600-01	Os06g0228600	0.953143	5.71e-06				LNC_003904	XLOC_083280	Os10t0462600-01	Os10g0462600	upstream
	LNC_003132	XLOC_066858	Os07t0677300-01	Os07g0677300	0.95309	5.74e-06				LNC_003904	XLOC_083280	Os10t0461100-04	Os10g0461100	upstream
	LNC_003132	XLOC_066858	Os01t0512800-00	Os01g0512800	0.953054	5.76e-06				LNC_003904	XLOC_083280	Os10t0462500-01	Os10g0462500	downstream
	LNC_003132	XLOC_066858	Os01t0876650-00	Os01g0876650	0.953026	5.77e-06				LNC_003904	XLOC_083280	Os10t0462900-02	Os10g0462900	downstream
	LNC_003132	XLOC_066858	Os06t0271300-00	Os06g0271300	0.952951	5.81e-06				LNC_003904	XLOC_083280	Os10t0462900-01	Os10g0462900	downstream
	LNC_003132	XLOC_066858	Os04t0341900-00	Os04g0341900	0.952881	5.85e-06				LNC_003904	XLOC_083280	Os10t0462100-01	Os10g0462100	downstream
	LNC_003132	XLOC_066858	Os02t0131050-01	Os02g0131050	0.952819	5.89e-06				LNC_003904	XLOC_083280	Os10t0463400-01	Os10g0463400	downstream
	LNC_003132	XLOC_066858	Os08t0108925-00	Os08g0108925	0.952695	5.95e-06				LNC_003904	XLOC_083280	Os10t0462800-01	Os10g0462800	downstream
	LNC_003132	XLOC_066858	Os06t0572300-00	Os06g0572300	0.952452	6.09e-06				LNC_003904	XLOC_083280	Os10t0464100-01	Os10g0464100	downstream
	LNC_003132	XLOC_066858	Os07t0517433-00	Os07g0517433	0.95238	6.13e-06				LNC_003904	XLOC_083280	Os10t0464400-01	Os10g0464400	downstream
	LNC_003132	XLOC_066858	Os03t0388600-01	Os03g0388600	0.952347	6.15e-06				LNC_003904	XLOC_083280	Os10t0464500-00	Os10g0464500	downstream
	LNC_003132	XLOC_066858	Os09t0111700-00	Os09g0111700	0.95221	6.23e-06				LNC_003904	XLOC_083280	Os10t0463800-01	Os10g0463800	downstream
	LNC_003132	XLOC_066858	Os04t0371100-00	Os04g0371100	0.952137	6.27e-06				LNC_003904	XLOC_083280	Os10t0464800-00	Os10g0464800	downstream
	LNC_003132	XLOC_066858	Os06t0119600-01	Os06g0119600	0.951851	6.44e-06				LNC_003904	XLOC_083280	Os10t0464000-01	Os10g0464000	downstream
	LNC_003132	XLOC_066858	Os02t0472700-00	Os02g0472700	0.951498	6.65e-06				LNC_003904	XLOC_083280	Os10t0461400-01	Os10g0461400	upstream
	LNC_003132	XLOC_066858	Os12t0479100-00	Os12g0479100	0.951325	6.76e-06				LNC_003904	XLOC_083280	Os10t0465000-02	Os10g0465000	downstream
	LNC_003132	XLOC_066858	Os04t0545000-01	Os04g0545000	0.951323	6.76e-06				LNC_003904	XLOC_083280	Os10t0461100-01	Os10g0461100	upstream
	LNC_003132	XLOC_066858	Os04t0219800-01	Os04g0219800	0.951299	6.77e-06				LNC_003904	XLOC_083280	Os10t0465000-01	Os10g0465000	downstream
	LNC_003132	XLOC_066858	Os09t0375700-01	Os09g0375700	0.951271	6.79e-06				LNC_003904	XLOC_083280	Os10t0463100-00	Os10g0463100	antisense
	LNC_003132	XLOC_066858	Os11t0491500-00	Os11g0491500	0.951206	6.83e-06				LNC_003904	XLOC_083280	Os10t0465000-03	Os10g0465000	downstream
	LNC_003132	XLOC_066858	Os11t0615350-00	Os11g0615350	0.951167	6.85e-06				LNC_003904	XLOC_083280	Os10t0460900-00	Os10g0460900	upstream
	LNC_003132	XLOC_066858	Os08t0222800-00	Os08g0222800	0.951158	6.86e-06				LNC_003904	XLOC_083280	Os10t0463200-01	Os10g0463200	upstream
	LNC_003132	XLOC_066858	Os12t0437932-00	Os12g0437932	0.951101	6.9e-06				LNC_003905	XLOC_083289	Os10t0464901-00	Os10g0464901	upstream
	LNC_003132	XLOC_066858	Os03t0299050-00	Os03g0299050	0.951054	6.93e-06				LNC_003905	XLOC_083289	Os10t0465950-00	Os10g0465950	upstream
	LNC_003132	XLOC_066858	Os09t0495100-00	Os09g0495100	0.950893	7.03e-06				LNC_003905	XLOC_083289	Os10t0466300-01	Os10g0466300	downstream
	LNC_003132	XLOC_066858	Os06t0225600-01	Os06g0225600	0.950886	7.03e-06				LNC_003905	XLOC_083289	Os10t0466300-02	Os10g0466300	downstream
	LNC_003132	XLOC_066858	Os01t0231600-00	Os01g0231600	0.950879	7.04e-06				LNC_003905	XLOC_083289	Os10t0465700-01	Os10g0465700	upstream
	LNC_003132	XLOC_066858	Os03t0582100-01	Os03g0582100	0.950871	7.04e-06				LNC_003905	XLOC_083289	Os10t0466000-01	Os10g0466000	downstream
	LNC_003132	XLOC_066858	Os01t0192401-00	Os01g0192401	0.950846	7.06e-06				LNC_003905	XLOC_083289	Os10t0466000-02	Os10g0466000	downstream
	LNC_003132	XLOC_066858	Os01t0298301-01	Os01g0298301	0.950828	7.07e-06				LNC_003905	XLOC_083289	Os10t0465175-00	Os10g0465175	downstream
	LNC_003132	XLOC_066858	Os01t0870500-01	Os01g0870500	0.950745	7.12e-06				LNC_003905	XLOC_083289	Os10t0466100-00	Os10g0466100	upstream
	LNC_003132	XLOC_066858	Os01t0882100-00	Os01g0882100	0.950672	7.17e-06				LNC_003905	XLOC_083289	Os10t0465300-00	Os10g0465300	downstream
	LNC_003132	XLOC_066858	Os03t0801000-01	Os03g0801000	0.950537	7.25e-06				LNC_003905	XLOC_083289	Os10t0463300-01	Os10g0463300	downstream
	LNC_003132	XLOC_066858	Os08t0208300-00	Os08g0208300	0.950346	7.38e-06				LNC_003905	XLOC_083289	Os10t0464300-00	Os10g0464300	downstream
	LNC_003132	XLOC_066858	Os06t0350700-01	Os06g0350700	0.950276	7.43e-06				LNC_003905	XLOC_083289	Os10t0463900-00	Os10g0463900	downstream
	LNC_003132	XLOC_066858	Os07t0560100-00	Os07g0560100	0.950144	7.51e-06				LNC_003905	XLOC_083289	Os10t0466500-02	Os10g0466500	upstream
	LNC_003132	XLOC_066858	Os08t0189700-01	Os08g0189700	0.950126	7.53e-06				LNC_003905	XLOC_083289	Os10t0466500-01	Os10g0466500	upstream
	LNC_003132	XLOC_066858	Os04t0208400-01	Os04g0208400	0.950034	7.59e-06				LNC_003905	XLOC_083289	Os10t0462600-02	Os10g0462600	upstream
	LNC_001195	XLOC_024459	Os01t0882100-00	Os01g0882100	0.999655	1.55e-15				LNC_003905	XLOC_083289	Os10t0462600-01	Os10g0462600	upstream
	LNC_001195	XLOC_024459	Os01t0817700-02	Os01g0817700	0.996713	3.9e-11				LNC_003905	XLOC_083289	Os10t0462500-01	Os10g0462500	downstream
	LNC_001195	XLOC_024459	Os04t0607500-01	Os04g0607500	0.995237	2.07e-10				LNC_003905	XLOC_083289	Os10t0462900-02	Os10g0462900	downstream
	LNC_001195	XLOC_024459	Os07t0127700-01	Os07g0127700	0.994404	4.26e-10				LNC_003905	XLOC_083289	Os10t0464350-00	Os10g0464350	upstream
	LNC_001195	XLOC_024459	Os05t0205400-00	Os05g0205400	0.992525	1.56e-09				LNC_003905	XLOC_083289	Os10t0463400-01	Os10g0463400	upstream
	LNC_001195	XLOC_024459	Os01t0329400-02	Os01g0329400	0.991649	2.57e-09				LNC_003905	XLOC_083289	Os10t0462800-01	Os10g0462800	downstream
	LNC_001195	XLOC_024459	Os06t0647000-00	Os06g0647000	0.990636	4.3e-09				LNC_003905	XLOC_083289	Os10t0464100-01	Os10g0464100	upstream
	LNC_001195	XLOC_024459	Os06t0685400-01	Os06g0685400	0.989428	7.41e-09				LNC_003905	XLOC_083289	Os10t0464400-01	Os10g0464400	downstream
	LNC_001195	XLOC_024459	Os04t0313900-00	Os04g0313900	0.98801	1.3e-08				LNC_003905	XLOC_083289	Os10t0465900-01	Os10g0465900	upstream
	LNC_001195	XLOC_024459	Os03t0299050-00	Os03g0299050	0.987448	1.6e-08				LNC_003905	XLOC_083289	Os10t0463800-01	Os10g0463800	upstream
	LNC_001195	XLOC_024459	Os12t0157400-00	Os12g0157400	0.98342	5.56e-08				LNC_003905	XLOC_083289	Os10t0466200-01	Os10g0466200	downstream
	LNC_001195	XLOC_024459	Os03t0122600-01	Os03g0122600	0.982755	6.63e-08				LNC_003905	XLOC_083289	Os10t0464800-00	Os10g0464800	downstream
	LNC_001195	XLOC_024459	Os10t0122200-00	Os10g0122200	0.981295	9.54e-08				LNC_003905	XLOC_083289	Os10t0464000-01	Os10g0464000	upstream
	LNC_001195	XLOC_024459	Os08t0486933-00	Os08g0486933	0.980548	1.14e-07				LNC_003905	XLOC_083289	Os10t0465000-02	Os10g0465000	downstream
	LNC_001195	XLOC_024459	Os04t0633200-00	Os04g0633200	0.979039	1.59e-07				LNC_003905	XLOC_083289	Os10t0465000-03	Os10g0465000	downstream
	LNC_001195	XLOC_024459	Os10t0344550-00	Os10g0344550	0.978898	1.64e-07				LNC_003905	XLOC_083289	Os10t0465000-01	Os10g0465000	downstream
	LNC_001195	XLOC_024459	Os02t0329933-00	Os02g0329933	0.977945	1.99e-07				LNC_003905	XLOC_083289	Os10t0465800-00	Os10g0465800	downstream
	LNC_001195	XLOC_024459	Os04t0470650-00	Os04g0470650	0.977471	2.19e-07				LNC_003905	XLOC_083289	Os10t0462900-01	Os10g0462900	downstream
	LNC_001195	XLOC_024459	Os08t0108925-00	Os08g0108925	0.977002	2.4e-07				LNC_003905	XLOC_083289	Os10t0463100-00	Os10g0463100	downstream
	LNC_001195	XLOC_024459	Os07t0605275-00	Os07g0605275	0.976769	2.51e-07				LNC_003905	XLOC_083289	Os10t0464500-00	Os10g0464500	downstream
	LNC_001195	XLOC_024459	Os05t0464550-00	Os05g0464550	0.976057	2.88e-07				LNC_003905	XLOC_083289	Os10t0463200-01	Os10g0463200	downstream
	LNC_001195	XLOC_024459	Os09t0453200-00	Os09g0453200	0.975267	3.32e-07				LNC_003908	XLOC_083353	Os10t0471100-02	Os10g0471100	upstream
	LNC_001195	XLOC_024459	Os03t0818800-02	Os03g0818800	0.974759	3.64e-07				LNC_003908	XLOC_083353	Os10t0471350-01	Os10g0471350	downstream
	LNC_001195	XLOC_024459	Os02t0581600-01	Os02g0581600	0.974149	4.05e-07				LNC_003908	XLOC_083353	Os10t0469700-01	Os10g0469700	upstream
	LNC_001195	XLOC_024459	Os04t0414250-00	Os04g0414250	0.973254	4.71e-07				LNC_003908	XLOC_083353	Os10t0471100-01	Os10g0471100	upstream
	LNC_001195	XLOC_024459	Os01t0497400-00	Os01g0497400	0.972703	5.16e-07				LNC_003908	XLOC_083353	Os10t0470900-03	Os10g0470900	downstream
	LNC_001195	XLOC_024459	Os04t0292150-00	Os04g0292150	0.97198	5.8e-07				LNC_003908	XLOC_083353	Os10t0470900-02	Os10g0470900	downstream
	LNC_001195	XLOC_024459	Os06t0730150-00	Os06g0730150	0.968638	9.59e-07				LNC_003908	XLOC_083353	Os10t0470900-01	Os10g0470900	downstream
	LNC_001195	XLOC_024459	Os12t0437932-00	Os12g0437932	0.965493	1.47e-06				LNC_003908	XLOC_083353	Os10t0471400-01	Os10g0471400	downstream
	LNC_001195	XLOC_024459	Os08t0487400-00	Os08g0487400	0.965213	1.52e-06				LNC_003908	XLOC_083353	Os10t0471300-01	Os10g0471300	upstream
	LNC_001195	XLOC_024459	Os07t0629300-00	Os07g0629300	0.964772	1.61e-06				LNC_003908	XLOC_083353	Os10t0470100-01	Os10g0470100	upstream
	LNC_001195	XLOC_024459	Os01t0247900-01	Os01g0247900	0.962794	2.05e-06				LNC_003908	XLOC_083353	Os10t0470801-00	Os10g0470801	upstream
	LNC_001195	XLOC_024459	Os03t0829900-00	Os03g0829900	0.961487	2.39e-06				LNC_003908	XLOC_083353	Os10t0471000-01	Os10g0471000	downstream
	LNC_001195	XLOC_024459	Os04t0691466-00	Os04g0691466	0.961365	2.42e-06				LNC_003908	XLOC_083353	Os10t0471700-01	Os10g0471700	downstream
	LNC_001195	XLOC_024459	Os01t0736100-01	Os01g0736100	0.961355	2.43e-06				LNC_003908	XLOC_083353	Os10t0471700-02	Os10g0471700	downstream
	LNC_001195	XLOC_024459	Os07t0510300-00	Os07g0510300	0.96079	2.59e-06				LNC_003908	XLOC_083353	Os10t0472900-01	Os10g0472900	upstream
	LNC_001195	XLOC_024459	Os08t0436200-01	Os08g0436200	0.96056	2.66e-06				LNC_003908	XLOC_083353	Os10t0472501-00	Os10g0472501	downstream
	LNC_001195	XLOC_024459	Os08t0298500-00	Os08g0298500	0.958887	3.2e-06				LNC_003908	XLOC_083353	Os10t0472400-01	Os10g0472400	upstream
	LNC_001195	XLOC_024459	Os06t0134200-01	Os06g0134200	0.958832	3.21e-06				LNC_003908	XLOC_083353	Os10t0470700-01	Os10g0470700	downstream
	LNC_001195	XLOC_024459	Os06t0271300-00	Os06g0271300	0.958781	3.23e-06				LNC_003908	XLOC_083353	Os10t0469900-01	Os10g0469900	downstream
	LNC_001195	XLOC_024459	Os05t0313100-00	Os05g0313100	0.95864	3.28e-06				LNC_003908	XLOC_083353	Os10t0469900-02	Os10g0469900	downstream
	LNC_001195	XLOC_024459	Os01t0523600-00	Os01g0523600	0.957942	3.53e-06				LNC_003909	XLOC_083376	Os10t0473400-03	Os10g0473400	downstream
	LNC_001195	XLOC_024459	Os02t0131850-00	Os02g0131850	0.957818	3.58e-06				LNC_003909	XLOC_083376	Os10t0473400-02	Os10g0473400	downstream
	LNC_001195	XLOC_024459	Os06t0642200-00	Os06g0642200	0.957739	3.61e-06				LNC_003909	XLOC_083376	Os10t0473400-01	Os10g0473400	downstream
	LNC_001195	XLOC_024459	Os08t0310500-00	Os08g0310500	0.957513	3.7e-06				LNC_003909	XLOC_083376	Os10t0472900-01	Os10g0472900	downstream
	LNC_001195	XLOC_024459	Os07t0413800-01	Os07g0413800	0.955902	4.36e-06				LNC_003909	XLOC_083376	Os10t0473950-00	Os10g0473950	upstream
	LNC_001195	XLOC_024459	Os01t0876650-00	Os01g0876650	0.955273	4.64e-06				LNC_003909	XLOC_083376	Os10t0471700-02	Os10g0471700	upstream
	LNC_001195	XLOC_024459	Os05t0431333-00	Os05g0431333	0.955161	4.7e-06				LNC_003909	XLOC_083376	Os10t0474800-00	Os10g0474800	downstream
	LNC_001195	XLOC_024459	Os04t0219800-01	Os04g0219800	0.9545	5.01e-06				LNC_003909	XLOC_083376	Os10t0473800-01	Os10g0473800	upstream
	LNC_001195	XLOC_024459	Os01t0556700-00	Os01g0556700	0.954343	5.09e-06				LNC_003909	XLOC_083376	Os10t0474000-00	Os10g0474000	downstream
	LNC_001195	XLOC_024459	Os07t0532800-00	Os07g0532800	0.95417	5.17e-06				LNC_003909	XLOC_083376	Os10t0473600-00	Os10g0473600	upstream
	LNC_001195	XLOC_024459	Os06t0226500-01	Os06g0226500	0.954006	5.26e-06				LNC_003909	XLOC_083376	Os10t0472501-00	Os10g0472501	upstream
	LNC_001195	XLOC_024459	Os12t0177900-00	Os12g0177900	0.953747	5.39e-06				LNC_003909	XLOC_083376	Os10t0474100-00	Os10g0474100	downstream
	LNC_001195	XLOC_024459	Os04t0114300-00	Os04g0114300	0.952423	6.11e-06				LNC_003909	XLOC_083376	Os10t0473875-00	Os10g0473875	downstream
	LNC_001195	XLOC_024459	Os02t0570500-01	Os02g0570500	0.952163	6.26e-06				LNC_003909	XLOC_083376	Os10t0471400-01	Os10g0471400	upstream
	LNC_001195	XLOC_024459	Os02t0658600-00	Os02g0658600	0.951567	6.61e-06				LNC_003909	XLOC_083376	Os10t0474600-00	Os10g0474600	upstream
	LNC_001195	XLOC_024459	Os06t0703900-01	Os06g0703900	0.951435	6.69e-06				LNC_003909	XLOC_083376	Os10t0472400-01	Os10g0472400	downstream
	LNC_001195	XLOC_024459	Os07t0560100-00	Os07g0560100	0.951336	6.75e-06				LNC_003909	XLOC_083376	Os10t0474250-00	Os10g0474250	upstream
	LNC_001195	XLOC_024459	Os08t0560401-00	Os08g0560401	0.951322	6.76e-06				LNC_003909	XLOC_083376	Os10t0473200-01	Os10g0473200	upstream
	LNC_001195	XLOC_024459	Os07t0655800-00	Os07g0655800	0.951214	6.83e-06				LNC_003909	XLOC_083376	Os10t0471350-01	Os10g0471350	upstream
	LNC_001195	XLOC_024459	Os03t0166100-00	Os03g0166100	0.951165	6.86e-06				LNC_003909	XLOC_083376	Os10t0471700-01	Os10g0471700	upstream
	LNC_001195	XLOC_024459	Os03t0393300-00	Os03g0393300	0.951065	6.92e-06				LNC_003909	XLOC_083376	Os10t0474300-00	Os10g0474300	downstream
	LNC_003716	XLOC_079497	Os03t0166100-00	Os03g0166100	0.995116	2.31e-10				LNC_003909	XLOC_083376	Os10t0474900-00	Os10g0474900	downstream
	LNC_003716	XLOC_079497	Os03t0156000-00	Os03g0156000	0.995096	2.36e-10				Os06t0280900-02	Os06g0280900	Os06t0279900-00	Os06g0279900	upstream
	LNC_003716	XLOC_079497	Os12t0134300-00	Os12g0134300	0.995084	2.38e-10				Os06t0280900-02	Os06g0280900	Os06t0281400-01	Os06g0281400	downstream
	LNC_003716	XLOC_079497	Os04t0219800-01	Os04g0219800	0.995063	2.43e-10				Os06t0280900-02	Os06g0280900	Os06t0281300-01	Os06g0281300	downstream
	LNC_003716	XLOC_079497	Os09t0424600-02	Os09g0424600	0.994702	3.33e-10				Os06t0280900-02	Os06g0280900	Os06t0280900-01	Os06g0280900	sense_overlapping
	LNC_003716	XLOC_079497	Os04t0292150-00	Os04g0292150	0.992252	1.84e-09				Os06t0280900-02	Os06g0280900	Os06t0281800-01	Os06g0281800	downstream
	LNC_003716	XLOC_079497	Os01t0497400-00	Os01g0497400	0.992014	2.1e-09				Os06t0280900-02	Os06g0280900	Os06t0281550-00	Os06g0281550	downstream
	LNC_003716	XLOC_079497	Os01t0367300-02	Os01g0367300	0.990587	4.4e-09				Os06t0280900-02	Os06g0280900	Os06t0281501-00	Os06g0281501	upstream
	LNC_003716	XLOC_079497	Os11t0235700-00	Os11g0235700	0.98973	6.5e-09				Os06t0280900-02	Os06g0280900	Os06t0282000-01	Os06g0282000	downstream
	LNC_003716	XLOC_079497	Os07t0510300-00	Os07g0510300	0.989482	7.24e-09				Os01t0939550-01	Os01g0939550	Os01t0939800-01	Os01g0939800	upstream
	LNC_003716	XLOC_079497	Os10t0122200-00	Os10g0122200	0.988025	1.29e-08				Os01t0939550-01	Os01g0939550	Os01t0938100-01	Os01g0938100	downstream
	LNC_003716	XLOC_079497	Os02t0212100-00	Os02g0212100	0.988002	1.31e-08				Os01t0939550-01	Os01g0939550	Os01t0939700-01	Os01g0939700	upstream
	LNC_003716	XLOC_079497	Os05t0584950-00	Os05g0584950	0.987408	1.62e-08				Os01t0939550-01	Os01g0939550	Os01t0940100-02	Os01g0940100	downstream
	LNC_003716	XLOC_079497	Os05t0159850-00	Os05g0159850	0.985952	2.65e-08				Os01t0939550-01	Os01g0939550	Os01t0937500-01	Os01g0937500	downstream
	LNC_003716	XLOC_079497	Os04t0659125-01	Os04g0659125	0.98514	3.41e-08				Os01t0939550-01	Os01g0939550	Os01t0938200-01	Os01g0938200	downstream
	LNC_003716	XLOC_079497	Os07t0554100-00	Os07g0554100	0.98463	3.96e-08				Os01t0939550-01	Os01g0939550	Os01t0937850-00	Os01g0937850	upstream
	LNC_003716	XLOC_079497	Os04t0370900-01	Os04g0370900	0.984611	3.98e-08				Os01t0939550-01	Os01g0939550	Os01t0939300-01	Os01g0939300	upstream
	LNC_003716	XLOC_079497	Os03t0127100-01	Os03g0127100	0.984071	4.65e-08				Os01t0939550-01	Os01g0939550	Os01t0937900-00	Os01g0937900	downstream
	LNC_003716	XLOC_079497	Os05t0246200-00	Os05g0246200	0.98405	4.68e-08				Os01t0939550-01	Os01g0939550	Os01t0939700-02	Os01g0939700	upstream
	LNC_003716	XLOC_079497	Os04t0122000-03	Os04g0122000	0.98332	5.71e-08				Os01t0939550-01	Os01g0939550	Os01t0940600-01	Os01g0940600	upstream
	LNC_003716	XLOC_079497	Os04t0307800-00	Os04g0307800	0.982856	6.46e-08				Os01t0939550-01	Os01g0939550	Os01t0937400-01	Os01g0937400	upstream
	LNC_003716	XLOC_079497	Os06t0313000-00	Os06g0313000	0.98253	7.03e-08				Os01t0939550-01	Os01g0939550	Os01t0937400-02	Os01g0937400	upstream
	LNC_003716	XLOC_079497	Os10t0117400-00	Os10g0117400	0.981884	8.27e-08				Os01t0939550-01	Os01g0939550	Os01t0939500-00	Os01g0939500	downstream
	LNC_003716	XLOC_079497	Os11t0529800-00	Os11g0529800	0.981435	9.22e-08				Os01t0939550-01	Os01g0939550	Os01t0937800-00	Os01g0937800	downstream
	LNC_003716	XLOC_079497	Os08t0298500-00	Os08g0298500	0.981429	9.24e-08				Os01t0939550-01	Os01g0939550	Os01t0939200-01	Os01g0939200	upstream
	LNC_003716	XLOC_079497	Os06t0662500-00	Os06g0662500	0.981171	9.83e-08				Os01t0939550-01	Os01g0939550	Os01t0938400-01	Os01g0938400	upstream
	LNC_003716	XLOC_079497	Os05t0551650-01	Os05g0551650	0.980551	1.14e-07				Os01t0939550-01	Os01g0939550	Os01t0938900-01	Os01g0938900	downstream
	LNC_003716	XLOC_079497	Os11t0529500-00	Os11g0529500	0.979955	1.3e-07				Os01t0939550-01	Os01g0939550	Os01t0938900-02	Os01g0938900	downstream
	LNC_003716	XLOC_079497	Os01t0332700-00	Os01g0332700	0.979503	1.44e-07				Os01t0939550-01	Os01g0939550	Os01t0939100-01	Os01g0939100	downstream
	LNC_003716	XLOC_079497	Os04t0345400-01	Os04g0345400	0.979349	1.49e-07				Os01t0939550-01	Os01g0939550	Os01t0937300-01	Os01g0937300	upstream
	LNC_003716	XLOC_079497	Os11t0218619-00	Os11g0218619	0.979022	1.59e-07				Os01t0939550-01	Os01g0939550	Os01t0937366-00	Os01g0937366	downstream
	LNC_003716	XLOC_079497	Os02t0472700-00	Os02g0472700	0.978966	1.61e-07				Os01t0939550-01	Os01g0939550	Os01t0937300-03	Os01g0937300	upstream
	LNC_003716	XLOC_079497	Os01t0329400-02	Os01g0329400	0.978349	1.83e-07				Os01t0939550-01	Os01g0939550	Os01t0937300-02	Os01g0937300	upstream
	LNC_003716	XLOC_079497	Os01t0550900-00	Os01g0550900	0.978341	1.84e-07				Os01t0939550-01	Os01g0939550	Os01t0940000-01	Os01g0940000	upstream
	LNC_003716	XLOC_079497	Os03t0314500-02	Os03g0314500	0.97834	1.84e-07				Os01t0939550-01	Os01g0939550	Os01t0939000-01	Os01g0939000	downstream
	LNC_003716	XLOC_079497	Os04t0563300-01	Os04g0563300	0.978235	1.88e-07				Os01t0939550-01	Os01g0939550	Os01t0939600-01	Os01g0939600	upstream
	LNC_003716	XLOC_079497	Os05t0403100-00	Os05g0403100	0.978132	1.92e-07				Os01t0939550-01	Os01g0939550	Os01t0937200-01	Os01g0937200	upstream
	LNC_003716	XLOC_079497	Os09t0274800-00	Os09g0274800	0.977696	2.1e-07				Os01t0939550-01	Os01g0939550	Os01t0940100-01	Os01g0940100	downstream
	LNC_003716	XLOC_079497	Os07t0531400-02	Os07g0531400	0.977587	2.14e-07				Os01t0939550-01	Os01g0939550	Os01t0939400-01	Os01g0939400	upstream
	LNC_003716	XLOC_079497	Os04t0341900-00	Os04g0341900	0.977583	2.14e-07				Os01t0939550-01	Os01g0939550	Os01t0937600-01	Os01g0937600	downstream
	LNC_003716	XLOC_079497	Os09t0495100-00	Os09g0495100	0.977442	2.2e-07				Os01t0939550-01	Os01g0939550	Os01t0938600-01	Os01g0938600	upstream
	LNC_003716	XLOC_079497	Os06t0699301-00	Os06g0699301	0.977175	2.32e-07				LNC_000109	XLOC_002842	Os01t0571800-00	Os01g0571800	downstream
	LNC_003716	XLOC_079497	Os07t0655800-00	Os07g0655800	0.97664	2.58e-07				LNC_000109	XLOC_002842	Os01t0571000-02	Os01g0571000	upstream
	LNC_003716	XLOC_079497	Os04t0208400-01	Os04g0208400	0.976033	2.89e-07				LNC_000109	XLOC_002842	Os01t0571000-01	Os01g0571000	upstream
	LNC_003716	XLOC_079497	Os10t0494200-00	Os10g0494200	0.976025	2.89e-07				LNC_000109	XLOC_002842	Os01t0570500-01	Os01g0570500	downstream
	LNC_003716	XLOC_079497	Os05t0213900-01	Os05g0213900	0.97599	2.91e-07				LNC_000109	XLOC_002842	Os01t0571133-01	Os01g0571133	upstream
	LNC_003716	XLOC_079497	Os07t0503600-00	Os07g0503600	0.975639	3.11e-07				LNC_000109	XLOC_002842	Os01t0570500-03	Os01g0570500	downstream
	LNC_003716	XLOC_079497	Os02t0503850-00	Os02g0503850	0.975482	3.2e-07				LNC_000109	XLOC_002842	Os01t0570500-04	Os01g0570500	downstream
	LNC_003716	XLOC_079497	Os02t0478450-00	Os02g0478450	0.974903	3.55e-07				LNC_000109	XLOC_002842	Os01t0570500-02	Os01g0570500	downstream
	LNC_003716	XLOC_079497	Os02t0581600-01	Os02g0581600	0.974624	3.73e-07				LNC_000109	XLOC_002842	Os01t0572300-01	Os01g0572300	upstream
	LNC_003716	XLOC_079497	Os06t0118150-00	Os06g0118150	0.974473	3.83e-07				LNC_000109	XLOC_002842	Os01t0569800-01	Os01g0569800	upstream
	LNC_003716	XLOC_079497	Os05t0514800-00	Os05g0514800	0.974415	3.87e-07				LNC_000109	XLOC_002842	Os01t0571200-01	Os01g0571200	upstream
	LNC_003716	XLOC_079497	Os01t0318000-00	Os01g0318000	0.974413	3.87e-07				LNC_000109	XLOC_002842	Os01t0571700-01	Os01g0571700	upstream
	LNC_003716	XLOC_079497	Os05t0253700-00	Os05g0253700	0.974137	4.06e-07				LNC_000109	XLOC_002842	Os01t0571766-00	Os01g0571766	upstream
	LNC_003716	XLOC_079497	Os02t0445300-00	Os02g0445300	0.973436	4.57e-07				LNC_000109	XLOC_002842	Os01t0571300-01	Os01g0571300	upstream
	LNC_003716	XLOC_079497	Os04t0664600-00	Os04g0664600	0.973269	4.7e-07				LNC_000109	XLOC_002842	Os01t0572100-01	Os01g0572100	upstream
	LNC_003716	XLOC_079497	Os01t0260950-00	Os01g0260950	0.973225	4.74e-07				LNC_000109	XLOC_002842	Os01t0571500-00	Os01g0571500	downstream
	LNC_003716	XLOC_079497	Os04t0454900-01	Os04g0454900	0.973208	4.75e-07				LNC_000109	XLOC_002842	Os01t0568950-00	Os01g0568950	downstream
	LNC_003716	XLOC_079497	Os04t0249900-01	Os04g0249900	0.972784	5.09e-07				LNC_000109	XLOC_002842	Os01t0570601-00	Os01g0570601	upstream
	LNC_003716	XLOC_079497	Os08t0435900-01	Os08g0435900	0.972756	5.12e-07				LNC_000109	XLOC_002842	Os01t0570700-01	Os01g0570700	downstream
	LNC_003716	XLOC_079497	Os08t0343600-00	Os08g0343600	0.972526	5.31e-07				LNC_000109	XLOC_002842	Os01t0568400-00	Os01g0568400	upstream
	LNC_003716	XLOC_079497	Os10t0501100-00	Os10g0501100	0.97191	5.87e-07				LNC_000109	XLOC_002842	Os01t0572200-01	Os01g0572200	downstream
	LNC_003716	XLOC_079497	Os02t0661400-00	Os02g0661400	0.971566	6.19e-07				LNC_000109	XLOC_002842	Os01t0569200-00	Os01g0569200	downstream
	LNC_003716	XLOC_079497	Os03t0338800-01	Os03g0338800	0.971191	6.57e-07				LNC_000109	XLOC_002842	Os01t0571100-01	Os01g0571100	downstream
	LNC_003716	XLOC_079497	Os02t0171700-01	Os02g0171700	0.971168	6.59e-07				LNC_000109	XLOC_002842	Os01t0571166-00	Os01g0571166	downstream
	LNC_003716	XLOC_079497	Os12t0159100-01	Os12g0159100	0.970812	6.96e-07				LNC_000109	XLOC_002842	Os01t0570800-01	Os01g0570800	antisense
	LNC_003716	XLOC_079497	Os04t0436700-00	Os04g0436700	0.969973	7.9e-07				LNC_000108	XLOC_002818	Os01t0565800-00	Os01g0565800	upstream
	LNC_003716	XLOC_079497	Os04t0206401-00	Os04g0206401	0.969757	8.15e-07				LNC_000108	XLOC_002818	Os01t0566000-01	Os01g0566000	downstream
	LNC_003716	XLOC_079497	Os06t0647200-01	Os06g0647200	0.969265	8.76e-07				LNC_000108	XLOC_002818	Os01t0568800-00	Os01g0568800	downstream
	LNC_003716	XLOC_079497	Os01t0727840-00	Os01g0727840	0.969224	8.81e-07				LNC_000108	XLOC_002818	Os01t0566200-01	Os01g0566200	upstream
	LNC_003716	XLOC_079497	Os11t0622800-00	Os11g0622800	0.96914	8.92e-07				LNC_000108	XLOC_002818	Os01t0567400-00	Os01g0567400	antisense
	LNC_003716	XLOC_079497	Os02t0166501-00	Os02g0166501	0.968694	9.51e-07				LNC_000108	XLOC_002818	Os01t0566500-01	Os01g0566500	upstream
	LNC_003716	XLOC_079497	Os11t0431400-00	Os11g0431400	0.968238	1.01e-06				LNC_000108	XLOC_002818	Os01t0566800-00	Os01g0566800	upstream
	LNC_003716	XLOC_079497	Os03t0616450-00	Os03g0616450	0.968167	1.02e-06				LNC_000108	XLOC_002818	Os01t0567200-01	Os01g0567200	downstream
	LNC_003716	XLOC_079497	Os11t0477400-01	Os11g0477400	0.968031	1.04e-06				LNC_000108	XLOC_002818	Os01t0568950-00	Os01g0568950	upstream
	LNC_003716	XLOC_079497	Os04t0165900-00	Os04g0165900	0.967021	1.2e-06				LNC_000108	XLOC_002818	Os01t0569200-00	Os01g0569200	upstream
	LNC_003716	XLOC_079497	Os04t0329300-00	Os04g0329300	0.966936	1.21e-06				LNC_000108	XLOC_002818	Os01t0566100-01	Os01g0566100	upstream
	LNC_003716	XLOC_079497	Os01t0561950-00	Os01g0561950	0.966739	1.25e-06				LNC_000108	XLOC_002818	Os01t0567500-01	Os01g0567500	upstream
	LNC_003716	XLOC_079497	Os07t0462500-00	Os07g0462500	0.966555	1.28e-06				LNC_000108	XLOC_002818	Os01t0567533-00	Os01g0567533	downstream
	LNC_003716	XLOC_079497	Os03t0664901-00	Os03g0664901	0.966114	1.35e-06				LNC_000108	XLOC_002818	Os01t0565900-01	Os01g0565900	downstream
	LNC_003716	XLOC_079497	Os11t0540900-00	Os11g0540900	0.965896	1.39e-06				LNC_000108	XLOC_002818	Os01t0566050-00	Os01g0566050	upstream
	LNC_003716	XLOC_079497	Os03t0829900-00	Os03g0829900	0.965786	1.41e-06				LNC_000108	XLOC_002818	Os01t0566900-01	Os01g0566900	upstream
	LNC_003716	XLOC_079497	Os11t0454250-00	Os11g0454250	0.965643	1.44e-06				LNC_000108	XLOC_002818	Os01t0565600-03	Os01g0565600	upstream
	LNC_003716	XLOC_079497	Os06t0473100-00	Os06g0473100	0.965468	1.47e-06				LNC_000108	XLOC_002818	Os01t0567600-00	Os01g0567600	downstream
	LNC_003716	XLOC_079497	Os12t0177900-00	Os12g0177900	0.965186	1.53e-06				LNC_000108	XLOC_002818	Os01t0565600-01	Os01g0565600	upstream
	LNC_003716	XLOC_079497	Os09t0120600-00	Os09g0120600	0.965185	1.53e-06				LNC_000103	XLOC_002561	Os01t0525701-01	Os01g0525701	downstream
	LNC_003716	XLOC_079497	Os10t0195050-00	Os10g0195050	0.965034	1.56e-06				LNC_000103	XLOC_002561	Os01t0526100-01	Os01g0526100	downstream
	LNC_003716	XLOC_079497	Os05t0345900-00	Os05g0345900	0.964912	1.58e-06				LNC_000103	XLOC_002561	Os01t0525350-00	Os01g0525350	downstream
	LNC_003716	XLOC_079497	Os04t0414250-00	Os04g0414250	0.964668	1.63e-06				LNC_000103	XLOC_002561	Os01t0527700-02	Os01g0527700	downstream
	LNC_003716	XLOC_079497	Os04t0104350-00	Os04g0104350	0.963478	1.89e-06				LNC_000103	XLOC_002561	Os01t0527700-01	Os01g0527700	downstream
	LNC_003716	XLOC_079497	Os11t0556466-00	Os11g0556466	0.963126	1.97e-06				LNC_000103	XLOC_002561	Os01t0527400-01	Os01g0527400	upstream
	LNC_003716	XLOC_079497	Os06t0114900-01	Os06g0114900	0.963112	1.97e-06				LNC_000103	XLOC_002561	Os01t0527900-00	Os01g0527900	downstream
	LNC_003716	XLOC_079497	Os09t0129800-00	Os09g0129800	0.962592	2.1e-06				LNC_000103	XLOC_002561	Os01t0528300-01	Os01g0528300	upstream
	LNC_003716	XLOC_079497	Os03t0393300-00	Os03g0393300	0.962429	2.14e-06				LNC_000103	XLOC_002561	Os01t0525800-01	Os01g0525800	downstream
	LNC_003716	XLOC_079497	Os02t0749800-02	Os02g0749800	0.962402	2.15e-06				LNC_000103	XLOC_002561	Os01t0528000-01	Os01g0528000	upstream
	LNC_003716	XLOC_079497	Os02t0680500-01	Os02g0680500	0.962148	2.21e-06				LNC_000103	XLOC_002561	Os01t0527600-01	Os01g0527600	downstream
	LNC_003716	XLOC_079497	Os06t0225600-01	Os06g0225600	0.961775	2.31e-06				LNC_000103	XLOC_002561	Os01t0526200-01	Os01g0526200	downstream
	LNC_003716	XLOC_079497	Os02t0212500-01	Os02g0212500	0.961678	2.34e-06				LNC_000103	XLOC_002561	Os01t0525700-01	Os01g0525700	downstream
	LNC_003716	XLOC_079497	Os08t0545850-00	Os08g0545850	0.961636	2.35e-06				LNC_000102	XLOC_002550	Os01t0525701-01	Os01g0525701	upstream
	LNC_003716	XLOC_079497	Os12t0112251-00	Os12g0112251	0.961625	2.35e-06				LNC_000102	XLOC_002550	Os01t0525800-01	Os01g0525800	upstream
	LNC_003716	XLOC_079497	Os01t0339400-00	Os01g0339400	0.961564	2.37e-06				LNC_000102	XLOC_002550	Os01t0525350-00	Os01g0525350	downstream
	LNC_003716	XLOC_079497	Os05t0541301-00	Os05g0541301	0.961314	2.44e-06				LNC_000102	XLOC_002550	Os01t0524500-01	Os01g0524500	downstream
	LNC_003716	XLOC_079497	Os12t0105300-01	Os12g0105300	0.961306	2.44e-06				LNC_000102	XLOC_002550	Os01t0527400-01	Os01g0527400	upstream
	LNC_003716	XLOC_079497	Os10t0175500-01	Os10g0175500	0.961142	2.49e-06				LNC_000102	XLOC_002550	Os01t0525100-01	Os01g0525100	downstream
	LNC_003716	XLOC_079497	Os08t0222800-00	Os08g0222800	0.960997	2.53e-06				LNC_000102	XLOC_002550	Os01t0524400-01	Os01g0524400	downstream
	LNC_003716	XLOC_079497	Os08t0218700-01	Os08g0218700	0.960968	2.54e-06				LNC_000102	XLOC_002550	Os01t0525700-01	Os01g0525700	upstream
	LNC_003716	XLOC_079497	Os04t0313900-00	Os04g0313900	0.960759	2.6e-06				LNC_000102	XLOC_002550	Os01t0526200-01	Os01g0526200	upstream
	LNC_003716	XLOC_079497	Os02t0443001-00	Os02g0443001	0.959983	2.83e-06				LNC_000102	XLOC_002550	Os01t0526100-01	Os01g0526100	upstream
	LNC_003716	XLOC_079497	Os08t0518600-01	Os08g0518600	0.959822	2.89e-06				LNC_000102	XLOC_002550	Os01t0524700-01	Os01g0524700	downstream
	LNC_003716	XLOC_079497	Os10t0496550-00	Os10g0496550	0.959728	2.92e-06				LNC_000102	XLOC_002550	Os01t0524500-02	Os01g0524500	downstream
	LNC_003716	XLOC_079497	Os07t0137500-01	Os07g0137500	0.959093	3.12e-06				LNC_000101	XLOC_002538	Os01t0525701-01	Os01g0525701	upstream
	LNC_003716	XLOC_079497	Os10t0504500-01	Os10g0504500	0.958544	3.32e-06				LNC_000101	XLOC_002538	Os01t0525800-01	Os01g0525800	upstream
	LNC_003716	XLOC_079497	Os10t0111700-01	Os10g0111700	0.958325	3.39e-06				LNC_000101	XLOC_002538	Os01t0524500-02	Os01g0524500	upstream
	LNC_003716	XLOC_079497	Os10t0393700-00	Os10g0393700	0.958262	3.42e-06				LNC_000101	XLOC_002538	Os01t0524500-01	Os01g0524500	upstream
	LNC_003716	XLOC_079497	Os06t0730150-00	Os06g0730150	0.958261	3.42e-06				LNC_000101	XLOC_002538	Os01t0524700-01	Os01g0524700	upstream
	LNC_003716	XLOC_079497	Os02t0231000-00	Os02g0231000	0.958168	3.45e-06				LNC_000101	XLOC_002538	Os01t0523000-01	Os01g0523000	downstream
	LNC_003716	XLOC_079497	Os06t0685400-01	Os06g0685400	0.958011	3.51e-06				LNC_000101	XLOC_002538	Os01t0523600-00	Os01g0523600	upstream
	LNC_003716	XLOC_079497	Os01t0231600-00	Os01g0231600	0.957987	3.52e-06				LNC_000101	XLOC_002538	Os01t0525100-01	Os01g0525100	upstream
	LNC_003716	XLOC_079497	Os04t0459500-01	Os04g0459500	0.957958	3.53e-06				LNC_000101	XLOC_002538	Os01t0524400-01	Os01g0524400	upstream
	LNC_003716	XLOC_079497	Os06t0316000-01	Os06g0316000	0.957651	3.64e-06				LNC_000101	XLOC_002538	Os01t0523800-00	Os01g0523800	downstream
	LNC_003716	XLOC_079497	Os04t0188500-01	Os04g0188500	0.957584	3.67e-06				LNC_000101	XLOC_002538	Os01t0523100-00	Os01g0523100	downstream
	LNC_003716	XLOC_079497	Os08t0147001-00	Os08g0147001	0.957151	3.84e-06				LNC_000101	XLOC_002538	Os01t0525700-01	Os01g0525700	upstream
	LNC_003716	XLOC_079497	Os11t0580500-00	Os11g0580500	0.956799	3.98e-06				LNC_000101	XLOC_002538	Os01t0524251-01	Os01g0524251	upstream
	LNC_003716	XLOC_079497	Os01t0687150-00	Os01g0687150	0.956235	4.22e-06				LNC_000101	XLOC_002538	Os01t0523401-00	Os01g0523401	downstream
	LNC_003716	XLOC_079497	Os06t0536333-00	Os06g0536333	0.956192	4.24e-06				LNC_000101	XLOC_002538	Os01t0523250-00	Os01g0523250	upstream
	LNC_003716	XLOC_079497	Os04t0166000-01	Os04g0166000	0.956119	4.27e-06				LNC_000101	XLOC_002538	Os01t0522800-00	Os01g0522800	downstream
	LNC_003716	XLOC_079497	Os08t0324600-00	Os08g0324600	0.955639	4.48e-06				LNC_000101	XLOC_002538	Os01t0522950-00	Os01g0522950	downstream
	LNC_003716	XLOC_079497	Os06t0317400-01	Os06g0317400	0.955571	4.51e-06				LNC_000101	XLOC_002538	Os01t0525350-00	Os01g0525350	upstream
	LNC_003716	XLOC_079497	Os05t0431333-00	Os05g0431333	0.955267	4.65e-06				LNC_000100	XLOC_002525	Os01t0522100-01	Os01g0522100	upstream
	LNC_003716	XLOC_079497	Os05t0283200-01	Os05g0283200	0.955008	4.77e-06				LNC_000100	XLOC_002525	Os01t0521200-01	Os01g0521200	downstream
	LNC_003716	XLOC_079497	Os02t0519401-00	Os02g0519401	0.954919	4.81e-06				LNC_000100	XLOC_002525	Os01t0521550-00	Os01g0521550	downstream
	LNC_003716	XLOC_079497	Os07t0284700-00	Os07g0284700	0.954895	4.82e-06				LNC_000100	XLOC_002525	Os01t0521400-01	Os01g0521400	upstream
	LNC_003716	XLOC_079497	Os02t0662300-01	Os02g0662300	0.954861	4.84e-06				LNC_000100	XLOC_002525	Os01t0520340-01	Os01g0520340	upstream
	LNC_003716	XLOC_079497	Os07t0477250-00	Os07g0477250	0.954724	4.9e-06				LNC_000100	XLOC_002525	Os01t0520800-01	Os01g0520800	downstream
	LNC_003716	XLOC_079497	Os04t0189400-01	Os04g0189400	0.954713	4.91e-06				LNC_000100	XLOC_002525	Os01t0520500-01	Os01g0520500	downstream
	LNC_003716	XLOC_079497	Os04t0326366-00	Os04g0326366	0.954478	5.02e-06				LNC_000100	XLOC_002525	Os01t0520180-00	Os01g0520180	upstream
	LNC_003716	XLOC_079497	Os06t0224775-00	Os06g0224775	0.954147	5.19e-06				LNC_000100	XLOC_002525	Os01t0520600-01	Os01g0520600	upstream
	LNC_003716	XLOC_079497	Os01t0247900-01	Os01g0247900	0.954082	5.22e-06				LNC_000100	XLOC_002525	Os01t0523100-00	Os01g0523100	upstream
	LNC_003716	XLOC_079497	Os01t0137400-00	Os01g0137400	0.953931	5.29e-06				LNC_000100	XLOC_002525	Os01t0521500-01	Os01g0521500	upstream
	LNC_003716	XLOC_079497	Os08t0433050-00	Os08g0433050	0.953911	5.31e-06				LNC_000100	XLOC_002525	Os01t0523401-00	Os01g0523401	upstream
	LNC_003716	XLOC_079497	Os11t0635300-00	Os11g0635300	0.953616	5.46e-06				LNC_000100	XLOC_002525	Os01t0523250-00	Os01g0523250	downstream
	LNC_003716	XLOC_079497	Os08t0181750-01	Os08g0181750	0.95342	5.56e-06				LNC_000100	XLOC_002525	Os01t0522800-00	Os01g0522800	upstream
	LNC_003716	XLOC_079497	Os12t0419700-01	Os12g0419700	0.95342	5.56e-06				LNC_000100	XLOC_002525	Os01t0521600-00	Os01g0521600	upstream
	LNC_003716	XLOC_079497	Os02t0100150-01	Os02g0100150	0.953249	5.65e-06				LNC_000100	XLOC_002525	Os01t0522950-00	Os01g0522950	upstream
	LNC_003716	XLOC_079497	Os03t0165900-02	Os03g0165900	0.952855	5.87e-06				LNC_000100	XLOC_002525	Os01t0523000-01	Os01g0523000	upstream
	LNC_003716	XLOC_079497	Os04t0330301-00	Os04g0330301	0.952721	5.94e-06				LNC_000100	XLOC_002525	Os01t0522400-00	Os01g0522400	upstream
	LNC_003716	XLOC_079497	Os04t0307900-00	Os04g0307900	0.952573	6.02e-06				LNC_000107	XLOC_002812	Os01t0565800-00	Os01g0565800	upstream
	LNC_003716	XLOC_079497	Os04t0328900-00	Os04g0328900	0.952518	6.05e-06				LNC_000107	XLOC_002812	Os01t0566000-01	Os01g0566000	downstream
	LNC_003716	XLOC_079497	Os08t0510900-01	Os08g0510900	0.952381	6.13e-06				LNC_000107	XLOC_002812	Os01t0566200-01	Os01g0566200	upstream
	LNC_003716	XLOC_079497	Os05t0201333-00	Os05g0201333	0.952295	6.18e-06				LNC_000107	XLOC_002812	Os01t0567400-00	Os01g0567400	downstream
	LNC_003716	XLOC_079497	Os01t0516625-00	Os01g0516625	0.952241	6.21e-06				LNC_000107	XLOC_002812	Os01t0566500-01	Os01g0566500	upstream
	LNC_003716	XLOC_079497	Os03t0233700-00	Os03g0233700	0.952212	6.23e-06				LNC_000107	XLOC_002812	Os01t0566800-00	Os01g0566800	downstream
	LNC_003716	XLOC_079497	Os11t0222320-00	Os11g0222320	0.952033	6.33e-06				LNC_000107	XLOC_002812	Os01t0567200-01	Os01g0567200	upstream
	LNC_003716	XLOC_079497	Os02t0828533-01	Os02g0828533	0.951697	6.53e-06				LNC_000107	XLOC_002812	Os01t0566100-01	Os01g0566100	upstream
	LNC_003716	XLOC_079497	Os08t0207800-01	Os08g0207800	0.951667	6.55e-06				LNC_000107	XLOC_002812	Os01t0567500-01	Os01g0567500	upstream
	LNC_003716	XLOC_079497	Os07t0116050-00	Os07g0116050	0.951649	6.56e-06				LNC_000107	XLOC_002812	Os01t0567533-00	Os01g0567533	downstream
	LNC_003716	XLOC_079497	Os02t0325300-00	Os02g0325300	0.951037	6.94e-06				LNC_000107	XLOC_002812	Os01t0565900-01	Os01g0565900	downstream
	LNC_003716	XLOC_079497	Os05t0153500-00	Os05g0153500	0.950992	6.96e-06				LNC_000107	XLOC_002812	Os01t0566050-00	Os01g0566050	upstream
	LNC_003716	XLOC_079497	Os07t0673400-02	Os07g0673400	0.950695	7.15e-06				LNC_000107	XLOC_002812	Os01t0566900-01	Os01g0566900	downstream
	LNC_003716	XLOC_079497	Os12t0176100-00	Os12g0176100	0.950654	7.18e-06				LNC_000107	XLOC_002812	Os01t0564950-00	Os01g0564950	upstream
	LNC_003716	XLOC_079497	Os04t0545000-01	Os04g0545000	0.950631	7.19e-06				LNC_000107	XLOC_002812	Os01t0565600-03	Os01g0565600	upstream
	LNC_003716	XLOC_079497	Os08t0189700-01	Os08g0189700	0.950586	7.22e-06				LNC_000107	XLOC_002812	Os01t0567600-00	Os01g0567600	downstream
	LNC_003716	XLOC_079497	Os05t0258400-00	Os05g0258400	0.950421	7.33e-06				LNC_000107	XLOC_002812	Os01t0565600-01	Os01g0565600	upstream
	LNC_003716	XLOC_079497	Os02t0159900-01	Os02g0159900	0.950125	7.53e-06				LNC_000106	XLOC_002594	Os01t0530400-03	Os01g0530400	downstream
	LNC_003716	XLOC_079497	Os04t0207600-01	Os04g0207600	0.950084	7.55e-06				LNC_000106	XLOC_002594	Os01t0530400-02	Os01g0530400	downstream
	LNC_003719	XLOC_079588	Os04t0219800-01	Os04g0219800	0.997893	5.28e-12				LNC_000106	XLOC_002594	Os01t0530400-01	Os01g0530400	downstream
	LNC_003719	XLOC_079588	Os03t0166100-00	Os03g0166100	0.997585	9.75e-12				LNC_000106	XLOC_002594	Os01t0532600-00	Os01g0532600	upstream
	LNC_003719	XLOC_079588	Os03t0156000-00	Os03g0156000	0.997374	1.42e-11				LNC_000106	XLOC_002594	Os01t0532800-01	Os01g0532800	upstream
	LNC_003719	XLOC_079588	Os12t0134300-00	Os12g0134300	0.997311	1.58e-11				LNC_000106	XLOC_002594	Os01t0532100-01	Os01g0532100	downstream
	LNC_003719	XLOC_079588	Os04t0292150-00	Os04g0292150	0.997229	1.81e-11				LNC_000106	XLOC_002594	Os01t0532200-01	Os01g0532200	upstream
	LNC_003719	XLOC_079588	Os01t0497400-00	Os01g0497400	0.997092	2.25e-11				LNC_000106	XLOC_002594	Os01t0532700-01	Os01g0532700	downstream
	LNC_003719	XLOC_079588	Os09t0424600-02	Os09g0424600	0.996243	7.11e-11				LNC_000106	XLOC_002594	Os01t0531400-00	Os01g0531400	upstream
	LNC_003719	XLOC_079588	Os10t0122200-00	Os10g0122200	0.994418	4.21e-10				LNC_000106	XLOC_002594	Os01t0533100-00	Os01g0533100	downstream
	LNC_003719	XLOC_079588	Os01t0367300-02	Os01g0367300	0.992528	1.56e-09				LNC_000106	XLOC_002594	Os01t0530500-01	Os01g0530500	upstream
	LNC_003719	XLOC_079588	Os07t0510300-00	Os07g0510300	0.990209	5.25e-09				LNC_000106	XLOC_002594	Os01t0531300-00	Os01g0531300	upstream
	LNC_003719	XLOC_079588	Os11t0235700-00	Os11g0235700	0.989693	6.61e-09				LNC_000106	XLOC_002594	Os01t0532300-01	Os01g0532300	downstream
	LNC_003719	XLOC_079588	Os05t0159850-00	Os05g0159850	0.987493	1.57e-08				LNC_000106	XLOC_002594	Os01t0533000-00	Os01g0533000	downstream
	LNC_003719	XLOC_079588	Os07t0554100-00	Os07g0554100	0.987235	1.72e-08				LNC_000106	XLOC_002594	Os01t0530450-00	Os01g0530450	upstream
	LNC_003719	XLOC_079588	Os04t0122000-03	Os04g0122000	0.987126	1.79e-08				LNC_000106	XLOC_002594	Os01t0531000-01	Os01g0531000	upstream
	LNC_003719	XLOC_079588	Os02t0581600-01	Os02g0581600	0.986868	1.96e-08				LNC_000106	XLOC_002594	Os01t0531500-01	Os01g0531500	downstream
	LNC_003719	XLOC_079588	Os01t0329400-02	Os01g0329400	0.986815	1.99e-08				LNC_000106	XLOC_002594	Os01t0531200-01	Os01g0531200	upstream
	LNC_003719	XLOC_079588	Os08t0298500-00	Os08g0298500	0.985964	2.64e-08				LNC_000106	XLOC_002594	Os01t0531500-02	Os01g0531500	downstream
	LNC_003719	XLOC_079588	Os02t0212100-00	Os02g0212100	0.985664	2.9e-08				LNC_000106	XLOC_002594	Os01t0532200-02	Os01g0532200	upstream
	LNC_003719	XLOC_079588	Os05t0584950-00	Os05g0584950	0.985333	3.21e-08				LNC_000105	XLOC_002591	Os01t0530400-03	Os01g0530400	downstream
	LNC_003719	XLOC_079588	Os07t0655800-00	Os07g0655800	0.983029	6.17e-08				LNC_000105	XLOC_002591	Os01t0530400-02	Os01g0530400	downstream
	LNC_003719	XLOC_079588	Os01t0550900-00	Os01g0550900	0.981207	9.74e-08				LNC_000105	XLOC_002591	Os01t0530400-01	Os01g0530400	downstream
	LNC_003719	XLOC_079588	Os07t0503600-00	Os07g0503600	0.981165	9.84e-08				LNC_000105	XLOC_002591	Os01t0531200-01	Os01g0531200	upstream
	LNC_003719	XLOC_079588	Os04t0370900-01	Os04g0370900	0.980684	1.1e-07				LNC_000105	XLOC_002591	Os01t0532200-01	Os01g0532200	downstream
	LNC_003719	XLOC_079588	Os05t0551650-01	Os05g0551650	0.980676	1.1e-07				LNC_000105	XLOC_002591	Os01t0532300-01	Os01g0532300	downstream
	LNC_003719	XLOC_079588	Os03t0314500-02	Os03g0314500	0.980478	1.15e-07				LNC_000105	XLOC_002591	Os01t0532100-01	Os01g0532100	upstream
	LNC_003719	XLOC_079588	Os06t0313000-00	Os06g0313000	0.980016	1.28e-07				LNC_000105	XLOC_002591	Os01t0530341-00	Os01g0530341	downstream
	LNC_003719	XLOC_079588	Os05t0403100-00	Os05g0403100	0.97771	2.09e-07				LNC_000105	XLOC_002591	Os01t0531400-00	Os01g0531400	upstream
	LNC_003719	XLOC_079588	Os01t0332700-00	Os01g0332700	0.977472	2.19e-07				LNC_000105	XLOC_002591	Os01t0531000-01	Os01g0531000	upstream
	LNC_003719	XLOC_079588	Os09t0274800-00	Os09g0274800	0.976761	2.52e-07				LNC_000105	XLOC_002591	Os01t0530500-01	Os01g0530500	upstream
	LNC_003719	XLOC_079588	Os06t0118150-00	Os06g0118150	0.975779	3.03e-07				LNC_000105	XLOC_002591	Os01t0531300-00	Os01g0531300	upstream
	LNC_003719	XLOC_079588	Os05t0246200-00	Os05g0246200	0.974756	3.64e-07				LNC_000105	XLOC_002591	Os01t0531500-01	Os01g0531500	downstream
	LNC_003719	XLOC_079588	Os03t0127100-01	Os03g0127100	0.97462	3.73e-07				LNC_000105	XLOC_002591	Os01t0530366-01	Os01g0530366	downstream
	LNC_003719	XLOC_079588	Os02t0661400-00	Os02g0661400	0.974121	4.07e-07				LNC_000105	XLOC_002591	Os01t0530450-00	Os01g0530450	upstream
	LNC_003719	XLOC_079588	Os06t0662500-00	Os06g0662500	0.973228	4.73e-07				LNC_000105	XLOC_002591	Os01t0530300-01	Os01g0530300	downstream
	LNC_003719	XLOC_079588	Os04t0659125-01	Os04g0659125	0.973052	4.87e-07				LNC_000105	XLOC_002591	Os01t0529800-01	Os01g0529800	downstream
	LNC_003719	XLOC_079588	Os10t0494200-00	Os10g0494200	0.972529	5.31e-07				LNC_000105	XLOC_002591	Os01t0530100-01	Os01g0530100	upstream
	LNC_003719	XLOC_079588	Os02t0472700-00	Os02g0472700	0.97245	5.38e-07				LNC_000105	XLOC_002591	Os01t0531500-02	Os01g0531500	downstream
	LNC_003719	XLOC_079588	Os11t0431400-00	Os11g0431400	0.972282	5.53e-07				LNC_000105	XLOC_002591	Os01t0532200-02	Os01g0532200	downstream
	LNC_003719	XLOC_079588	Os10t0117400-00	Os10g0117400	0.972187	5.61e-07				LNC_000104	XLOC_002588	Os01t0530400-03	Os01g0530400	downstream
	LNC_003719	XLOC_079588	Os06t0699301-00	Os06g0699301	0.97211	5.68e-07				LNC_000104	XLOC_002588	Os01t0530400-02	Os01g0530400	downstream
	LNC_003719	XLOC_079588	Os04t0563300-01	Os04g0563300	0.972032	5.75e-07				LNC_000104	XLOC_002588	Os01t0530400-01	Os01g0530400	downstream
	LNC_003719	XLOC_079588	Os11t0529500-00	Os11g0529500	0.970955	6.81e-07				LNC_000104	XLOC_002588	Os01t0531200-01	Os01g0531200	upstream
	LNC_003719	XLOC_079588	Os04t0307800-00	Os04g0307800	0.970542	7.25e-07				LNC_000104	XLOC_002588	Os01t0532200-01	Os01g0532200	downstream
	LNC_003719	XLOC_079588	Os07t0462500-00	Os07g0462500	0.970434	7.37e-07				LNC_000104	XLOC_002588	Os01t0532300-01	Os01g0532300	downstream
	LNC_003719	XLOC_079588	Os08t0435900-01	Os08g0435900	0.97031	7.51e-07				LNC_000104	XLOC_002588	Os01t0532100-01	Os01g0532100	upstream
	LNC_003719	XLOC_079588	Os04t0313900-00	Os04g0313900	0.969337	8.67e-07				LNC_000104	XLOC_002588	Os01t0530341-00	Os01g0530341	downstream
	LNC_003719	XLOC_079588	Os11t0529800-00	Os11g0529800	0.968825	9.33e-07				LNC_000104	XLOC_002588	Os01t0531400-00	Os01g0531400	downstream
	LNC_003719	XLOC_079588	Os12t0177900-00	Os12g0177900	0.96774	1.09e-06				LNC_000104	XLOC_002588	Os01t0531000-01	Os01g0531000	upstream
	LNC_003719	XLOC_079588	Os05t0514800-00	Os05g0514800	0.967739	1.09e-06				LNC_000104	XLOC_002588	Os01t0530500-01	Os01g0530500	upstream
	LNC_003719	XLOC_079588	Os07t0531400-02	Os07g0531400	0.967408	1.14e-06				LNC_000104	XLOC_002588	Os01t0531300-00	Os01g0531300	upstream
	LNC_003719	XLOC_079588	Os04t0341900-00	Os04g0341900	0.967003	1.2e-06				LNC_000104	XLOC_002588	Os01t0531500-01	Os01g0531500	upstream
	LNC_003719	XLOC_079588	Os06t0647200-01	Os06g0647200	0.966721	1.25e-06				LNC_000104	XLOC_002588	Os01t0530366-01	Os01g0530366	downstream
	LNC_003719	XLOC_079588	Os04t0206401-00	Os04g0206401	0.966673	1.26e-06				LNC_000104	XLOC_002588	Os01t0530450-00	Os01g0530450	upstream
	LNC_003719	XLOC_079588	Os02t0445300-00	Os02g0445300	0.966506	1.28e-06				LNC_000104	XLOC_002588	Os01t0530300-01	Os01g0530300	downstream
	LNC_003719	XLOC_079588	Os12t0105300-01	Os12g0105300	0.966384	1.31e-06				LNC_000104	XLOC_002588	Os01t0529800-01	Os01g0529800	downstream
	LNC_003719	XLOC_079588	Os04t0454900-01	Os04g0454900	0.965956	1.38e-06				LNC_000104	XLOC_002588	Os01t0530100-01	Os01g0530100	upstream
	LNC_003719	XLOC_079588	Os03t0616450-00	Os03g0616450	0.965605	1.45e-06				LNC_000104	XLOC_002588	Os01t0531500-02	Os01g0531500	upstream
	LNC_003719	XLOC_079588	Os01t0727840-00	Os01g0727840	0.965327	1.5e-06				LNC_000104	XLOC_002588	Os01t0532200-02	Os01g0532200	downstream
	LNC_003719	XLOC_079588	Os04t0329300-00	Os04g0329300	0.964956	1.57e-06				Os02t0804933-01	Os02g0804933	Os02t0805250-00	Os02g0805250	downstream
	LNC_003719	XLOC_079588	Os10t0501100-00	Os10g0501100	0.964941	1.57e-06				Os02t0804933-01	Os02g0804933	Os02t0803250-00	Os02g0803250	downstream
	LNC_003719	XLOC_079588	Os05t0213900-01	Os05g0213900	0.964762	1.61e-06				Os02t0804933-01	Os02g0804933	Os02t0803700-01	Os02g0803700	upstream
	LNC_003719	XLOC_079588	Os04t0459500-01	Os04g0459500	0.96461	1.64e-06				Os02t0804933-01	Os02g0804933	Os02t0803700-03	Os02g0803700	upstream
	LNC_003719	XLOC_079588	Os05t0253700-00	Os05g0253700	0.964608	1.64e-06				Os02t0804933-01	Os02g0804933	Os02t0804900-01	Os02g0804900	antisense
	LNC_003719	XLOC_079588	Os02t0478450-00	Os02g0478450	0.96435	1.7e-06				Os02t0804933-01	Os02g0804933	Os02t0806600-01	Os02g0806600	downstream
	LNC_003719	XLOC_079588	Os08t0343600-00	Os08g0343600	0.964225	1.72e-06				Os02t0804933-01	Os02g0804933	Os02t0806350-00	Os02g0806350	downstream
	LNC_003719	XLOC_079588	Os06t0685400-01	Os06g0685400	0.964056	1.76e-06				Os02t0804933-01	Os02g0804933	Os02t0805800-02	Os02g0805800	downstream
	LNC_003719	XLOC_079588	Os08t0218700-01	Os08g0218700	0.963963	1.78e-06				Os02t0804933-01	Os02g0804933	Os02t0805800-01	Os02g0805800	downstream
	LNC_003719	XLOC_079588	Os01t0561950-00	Os01g0561950	0.963655	1.85e-06				Os02t0804933-01	Os02g0804933	Os02t0803300-01	Os02g0803300	downstream
	LNC_003719	XLOC_079588	Os02t0503850-00	Os02g0503850	0.963572	1.87e-06				Os02t0804933-01	Os02g0804933	Os02t0805000-01	Os02g0805000	downstream
	LNC_003719	XLOC_079588	Os01t0260950-00	Os01g0260950	0.963395	1.91e-06				Os02t0804933-01	Os02g0804933	Os02t0806300-01	Os02g0806300	upstream
	LNC_003719	XLOC_079588	Os02t0171700-01	Os02g0171700	0.962986	2e-06				Os02t0804933-01	Os02g0804933	Os02t0805900-01	Os02g0805900	downstream
	LNC_003719	XLOC_079588	Os09t0495100-00	Os09g0495100	0.962911	2.02e-06				Os02t0804933-01	Os02g0804933	Os02t0805900-02	Os02g0805900	downstream
	LNC_003719	XLOC_079588	Os10t0496550-00	Os10g0496550	0.962833	2.04e-06				Os02t0804933-01	Os02g0804933	Os02t0804500-01	Os02g0804500	upstream
	LNC_003719	XLOC_079588	Os12t0159100-01	Os12g0159100	0.962108	2.22e-06				Os02t0804933-01	Os02g0804933	Os02t0805400-01	Os02g0805400	upstream
	LNC_003719	XLOC_079588	Os04t0436700-00	Os04g0436700	0.961398	2.42e-06				Os02t0804933-01	Os02g0804933	Os02t0805500-01	Os02g0805500	downstream
	LNC_003719	XLOC_079588	Os04t0345400-01	Os04g0345400	0.961375	2.42e-06				Os02t0804933-01	Os02g0804933	Os02t0803200-01	Os02g0803200	downstream
	LNC_003719	XLOC_079588	Os03t0393300-00	Os03g0393300	0.96102	2.52e-06				Os02t0804933-01	Os02g0804933	Os02t0804100-01	Os02g0804100	upstream
	LNC_003719	XLOC_079588	Os06t0730150-00	Os06g0730150	0.960913	2.55e-06				Os02t0804933-01	Os02g0804933	Os02t0803600-01	Os02g0803600	downstream
	LNC_003719	XLOC_079588	Os04t0104350-00	Os04g0104350	0.960735	2.61e-06				Os02t0804933-01	Os02g0804933	Os02t0805100-01	Os02g0805100	upstream
	LNC_003719	XLOC_079588	Os04t0414250-00	Os04g0414250	0.960596	2.65e-06				Os02t0804933-01	Os02g0804933	Os02t0803400-01	Os02g0803400	upstream
	LNC_003719	XLOC_079588	Os03t0818800-02	Os03g0818800	0.960087	2.8e-06				Os02t0804933-01	Os02g0804933	Os02t0805700-01	Os02g0805700	downstream
	LNC_003719	XLOC_079588	Os11t0540900-00	Os11g0540900	0.960062	2.81e-06				Os02t0804933-01	Os02g0804933	Os02t0803225-00	Os02g0803225	upstream
	LNC_003719	XLOC_079588	Os02t0100150-01	Os02g0100150	0.960008	2.83e-06				Os02t0804933-01	Os02g0804933	Os02t0805300-01	Os02g0805300	downstream
	LNC_003719	XLOC_079588	Os01t0318000-00	Os01g0318000	0.960008	2.83e-06				Os02t0804933-01	Os02g0804933	Os02t0806000-01	Os02g0806000	upstream
	LNC_003719	XLOC_079588	Os03t0829900-00	Os03g0829900	0.959823	2.89e-06				Os02t0804933-01	Os02g0804933	Os02t0806000-02	Os02g0806000	upstream
	LNC_003719	XLOC_079588	Os06t0473100-00	Os06g0473100	0.959368	3.03e-06				Os02t0804933-01	Os02g0804933	Os02t0806500-00	Os02g0806500	downstream
	LNC_003719	XLOC_079588	Os04t0165900-00	Os04g0165900	0.959225	3.08e-06				Os02t0804933-01	Os02g0804933	Os02t0804600-00	Os02g0804600	upstream
	LNC_003719	XLOC_079588	Os11t0477400-01	Os11g0477400	0.958357	3.38e-06				Os02t0804933-01	Os02g0804933	Os02t0804300-02	Os02g0804300	downstream
	LNC_003719	XLOC_079588	Os05t0431333-00	Os05g0431333	0.958349	3.39e-06				Os02t0804933-01	Os02g0804933	Os02t0804300-01	Os02g0804300	downstream
	LNC_003719	XLOC_079588	Os10t0111700-01	Os10g0111700	0.958303	3.4e-06				Os02t0804933-01	Os02g0804933	Os02t0803800-01	Os02g0803800	upstream
	LNC_003719	XLOC_079588	Os04t0664600-00	Os04g0664600	0.958255	3.42e-06				Os02t0804933-01	Os02g0804933	Os02t0806400-01	Os02g0806400	upstream
	LNC_003719	XLOC_079588	Os11t0218619-00	Os11g0218619	0.958146	3.46e-06				Os02t0804933-01	Os02g0804933	Os02t0806400-02	Os02g0806400	upstream
	LNC_003719	XLOC_079588	Os04t0208400-01	Os04g0208400	0.958051	3.49e-06				Os02t0804933-01	Os02g0804933	Os02t0805600-01	Os02g0805600	upstream
	LNC_003719	XLOC_079588	Os02t0212500-01	Os02g0212500	0.957659	3.64e-06				Os02t0804933-01	Os02g0804933	Os02t0805600-02	Os02g0805600	upstream
	LNC_003719	XLOC_079588	Os03t0165900-02	Os03g0165900	0.956666	4.04e-06				Os02t0804933-01	Os02g0804933	Os02t0803900-01	Os02g0803900	downstream
	LNC_003719	XLOC_079588	Os08t0207800-01	Os08g0207800	0.956512	4.1e-06				Os02t0804933-01	Os02g0804933	Os02t0805200-01	Os02g0805200	upstream
	LNC_003719	XLOC_079588	Os11t0454250-00	Os11g0454250	0.956441	4.13e-06				Os02t0804933-01	Os02g0804933	Os02t0803400-02	Os02g0803400	upstream
	LNC_003719	XLOC_079588	Os04t0249900-01	Os04g0249900	0.955909	4.36e-06				Os02t0804933-01	Os02g0804933	Os02t0804400-01	Os02g0804400	downstream
	LNC_003719	XLOC_079588	Os11t0556466-00	Os11g0556466	0.955777	4.42e-06				Os02t0804933-01	Os02g0804933	Os02t0806600-02	Os02g0806600	downstream
	LNC_003719	XLOC_079588	Os04t0114300-00	Os04g0114300	0.955414	4.58e-06				Os02t0804933-01	Os02g0804933	Os02t0806600-03	Os02g0806600	downstream
	LNC_003719	XLOC_079588	Os11t0580500-00	Os11g0580500	0.954796	4.87e-06				Os02t0804933-01	Os02g0804933	Os02t0804800-01	Os02g0804800	downstream
	LNC_003719	XLOC_079588	Os04t0166000-01	Os04g0166000	0.954128	5.2e-06				Os03t0701550-01	Os03g0701550	Os03t0701400-02	Os03g0701400	downstream
	LNC_003719	XLOC_079588	Os06t0279350-00	Os06g0279350	0.953805	5.36e-06				Os03t0701550-01	Os03g0701550	Os03t0701400-01	Os03g0701400	downstream
	LNC_003719	XLOC_079588	Os07t0629300-00	Os07g0629300	0.953665	5.43e-06				Os03t0701550-01	Os03g0701550	Os03t0701200-01	Os03g0701200	downstream
	LNC_003719	XLOC_079588	Os03t0664901-00	Os03g0664901	0.953604	5.46e-06				Os03t0701550-01	Os03g0701550	Os03t0700750-00	Os03g0700750	upstream
	LNC_003719	XLOC_079588	Os02t0828533-01	Os02g0828533	0.953557	5.49e-06				Os03t0701550-01	Os03g0701550	Os03t0700400-00	Os03g0700400	downstream
	LNC_003719	XLOC_079588	Os02t0749800-02	Os02g0749800	0.953498	5.52e-06				Os03t0701550-01	Os03g0701550	Os03t0700800-02	Os03g0700800	downstream
	LNC_003719	XLOC_079588	Os10t0195050-00	Os10g0195050	0.95343	5.56e-06				Os03t0701550-01	Os03g0701550	Os03t0700800-03	Os03g0700800	downstream
	LNC_003719	XLOC_079588	Os02t0680500-01	Os02g0680500	0.953365	5.59e-06				Os03t0701550-01	Os03g0701550	Os03t0702600-00	Os03g0702600	downstream
	LNC_003719	XLOC_079588	Os01t0872700-03	Os01g0872700	0.953325	5.61e-06				Os03t0701550-01	Os03g0701550	Os03t0700800-01	Os03g0700800	downstream
	LNC_003719	XLOC_079588	Os08t0545850-00	Os08g0545850	0.953124	5.72e-06				Os03t0701550-01	Os03g0701550	Os03t0701100-01	Os03g0701100	upstream
	LNC_003719	XLOC_079588	Os03t0338800-01	Os03g0338800	0.95302	5.78e-06				Os03t0701550-01	Os03g0701550	Os03t0701100-02	Os03g0701100	upstream
	LNC_003719	XLOC_079588	Os09t0453200-00	Os09g0453200	0.95284	5.87e-06				Os03t0701550-01	Os03g0701550	Os03t0703000-01	Os03g0703000	downstream
	LNC_003719	XLOC_079588	Os06t0225600-01	Os06g0225600	0.951808	6.46e-06				Os03t0701550-01	Os03g0701550	Os03t0703000-03	Os03g0703000	downstream
	LNC_003719	XLOC_079588	Os01t0882100-00	Os01g0882100	0.951638	6.57e-06				Os03t0701550-01	Os03g0701550	Os03t0700450-00	Os03g0700450	upstream
	LNC_003719	XLOC_079588	Os12t0112251-00	Os12g0112251	0.951539	6.63e-06				Os03t0701550-01	Os03g0701550	Os03t0702500-01	Os03g0702500	upstream
	LNC_003719	XLOC_079588	Os02t0166501-00	Os02g0166501	0.951107	6.89e-06				Os03t0701550-01	Os03g0701550	Os03t0703300-01	Os03g0703300	downstream
	LNC_003719	XLOC_079588	Os01t0231600-00	Os01g0231600	0.950598	7.22e-06				Os03t0701550-01	Os03g0701550	Os03t0700600-01	Os03g0700600	downstream
	LNC_003719	XLOC_079588	Os01t0686600-01	Os01g0686600	0.950575	7.23e-06				Os03t0701550-01	Os03g0701550	Os03t0702800-02	Os03g0702800	upstream
	LNC_003719	XLOC_079588	Os08t0181750-01	Os08g0181750	0.950544	7.25e-06				Os03t0701550-01	Os03g0701550	Os03t0702400-01	Os03g0702400	downstream
	LNC_003411	XLOC_073072	Os03t0299050-00	Os03g0299050	0.997374	1.42e-11				Os03t0701550-01	Os03g0701550	Os03t0701600-01	Os03g0701600	downstream
	LNC_003411	XLOC_073072	Os08t0486933-00	Os08g0486933	0.99432	4.56e-10				Os03t0701550-01	Os03g0701550	Os03t0702100-01	Os03g0702100	upstream
	LNC_003411	XLOC_073072	Os12t0437932-00	Os12g0437932	0.988944	9.05e-09				Os03t0701550-01	Os03g0701550	Os03t0702700-02	Os03g0702700	upstream
	LNC_003411	XLOC_073072	Os10t0344550-00	Os10g0344550	0.986484	2.23e-08				Os03t0701550-01	Os03g0701550	Os03t0702000-01	Os03g0702000	downstream
	LNC_003411	XLOC_073072	Os05t0205400-00	Os05g0205400	0.986326	2.35e-08				Os03t0701550-01	Os03g0701550	Os03t0700700-03	Os03g0700700	downstream
	LNC_003411	XLOC_073072	Os06t0647000-00	Os06g0647000	0.986272	2.39e-08				Os03t0701550-01	Os03g0701550	Os03t0700700-02	Os03g0700700	downstream
	LNC_003411	XLOC_073072	Os07t0127700-01	Os07g0127700	0.986134	2.5e-08				Os03t0701550-01	Os03g0701550	Os03t0700700-01	Os03g0700700	downstream
	LNC_003411	XLOC_073072	Os06t0642200-00	Os06g0642200	0.986	2.61e-08				Os03t0701550-01	Os03g0701550	Os03t0702900-00	Os03g0702900	downstream
	LNC_003411	XLOC_073072	Os07t0605275-00	Os07g0605275	0.985854	2.73e-08				Os03t0701550-01	Os03g0701550	Os03t0700100-01	Os03g0700100	upstream
	LNC_003411	XLOC_073072	Os01t0817700-02	Os01g0817700	0.985335	3.21e-08				Os03t0701550-01	Os03g0701550	Os03t0700700-04	Os03g0700700	downstream
	LNC_003411	XLOC_073072	Os03t0688600-00	Os03g0688600	0.984647	3.94e-08				Os03t0701550-01	Os03g0701550	Os03t0701700-02	Os03g0701700	downstream
	LNC_003411	XLOC_073072	Os03t0122600-01	Os03g0122600	0.984547	4.06e-08				Os03t0701550-01	Os03g0701550	Os03t0701700-01	Os03g0701700	downstream
	LNC_003411	XLOC_073072	Os07t0532800-00	Os07g0532800	0.984533	4.08e-08				Os03t0701550-01	Os03g0701550	Os03t0703100-02	Os03g0703100	downstream
	LNC_003411	XLOC_073072	Os06t0685400-01	Os06g0685400	0.98371	5.14e-08				Os03t0701550-01	Os03g0701550	Os03t0703100-03	Os03g0703100	downstream
	LNC_003411	XLOC_073072	Os04t0470650-00	Os04g0470650	0.983584	5.32e-08				Os03t0701550-01	Os03g0701550	Os03t0703100-01	Os03g0703100	downstream
	LNC_003411	XLOC_073072	Os04t0607500-01	Os04g0607500	0.98289	6.4e-08				Os03t0701550-01	Os03g0701550	Os03t0701300-00	Os03g0701300	downstream
	LNC_003411	XLOC_073072	Os01t0882100-00	Os01g0882100	0.98144	9.21e-08				Os03t0701550-01	Os03g0701550	Os03t0700200-01	Os03g0700200	upstream
	LNC_003411	XLOC_073072	Os02t0511100-00	Os02g0511100	0.9812	9.76e-08				Os03t0701550-01	Os03g0701550	Os03t0701500-01	Os03g0701500	upstream
	LNC_003411	XLOC_073072	Os12t0157400-00	Os12g0157400	0.981064	1.01e-07				Os03t0701550-01	Os03g0701550	Os03t0702700-01	Os03g0702700	upstream
	LNC_003411	XLOC_073072	Os02t0738100-01	Os02g0738100	0.980903	1.05e-07				Os03t0701550-01	Os03g0701550	Os03t0702000-02	Os03g0702000	downstream
	LNC_003411	XLOC_073072	Os05t0313100-00	Os05g0313100	0.980367	1.18e-07				Os03t0701550-01	Os03g0701550	Os03t0702700-03	Os03g0702700	upstream
	LNC_003411	XLOC_073072	Os05t0142900-01	Os05g0142900	0.979952	1.3e-07				Os03t0701550-01	Os03g0701550	Os03t0701750-00	Os03g0701750	upstream
	LNC_003411	XLOC_073072	Os02t0329933-00	Os02g0329933	0.979681	1.38e-07				Os03t0701550-01	Os03g0701550	Os03t0701800-02	Os03g0701800	upstream
	LNC_003411	XLOC_073072	Os08t0310500-00	Os08g0310500	0.979525	1.43e-07				Os03t0701550-01	Os03g0701550	Os03t0701800-01	Os03g0701800	upstream
	LNC_003411	XLOC_073072	Os06t0226500-01	Os06g0226500	0.977999	1.97e-07				Os03t0701550-01	Os03g0701550	Os03t0702000-03	Os03g0702000	downstream
	LNC_003411	XLOC_073072	Os01t0512800-00	Os01g0512800	0.97709	2.36e-07				Os03t0701550-01	Os03g0701550	Os03t0701000-02	Os03g0701000	downstream
	LNC_003411	XLOC_073072	Os07t0560100-00	Os07g0560100	0.976939	2.43e-07				Os03t0701550-01	Os03g0701550	Os03t0701000-01	Os03g0701000	downstream
	LNC_003411	XLOC_073072	Os08t0560401-00	Os08g0560401	0.974854	3.58e-07				Os03t0701550-01	Os03g0701550	Os03t0701900-01	Os03g0701900	downstream
	LNC_003411	XLOC_073072	Os01t0876650-00	Os01g0876650	0.973043	4.88e-07				Os03t0701550-01	Os03g0701550	Os03t0703300-02	Os03g0703300	downstream
	LNC_003411	XLOC_073072	Os05t0561400-00	Os05g0561400	0.972556	5.29e-07				Os03t0701550-01	Os03g0701550	Os03t0700500-00	Os03g0700500	upstream
	LNC_003411	XLOC_073072	Os08t0436200-01	Os08g0436200	0.972484	5.35e-07				Os03t0701550-01	Os03g0701550	Os03t0703200-01	Os03g0703200	downstream
	LNC_003411	XLOC_073072	Os06t0703900-01	Os06g0703900	0.972436	5.39e-07				Os03t0701550-01	Os03g0701550	Os03t0702800-01	Os03g0702800	upstream
	LNC_003411	XLOC_073072	Os03t0656100-01	Os03g0656100	0.972221	5.58e-07				Os07t0294650-01	Os07g0294650	Os07t0294100-00	Os07g0294100	upstream
	LNC_003411	XLOC_073072	Os01t0968200-00	Os01g0968200	0.971556	6.2e-07				Os07t0294650-01	Os07g0294650	Os07t0294700-01	Os07g0294700	downstream
	LNC_003411	XLOC_073072	Os01t0812850-00	Os01g0812850	0.971444	6.31e-07				Os07t0294650-01	Os07g0294650	Os07t0294800-01	Os07g0294800	upstream
	LNC_003411	XLOC_073072	Os10t0452300-01	Os10g0452300	0.96947	8.5e-07				Os07t0294650-01	Os07g0294650	Os07t0295601-00	Os07g0295601	upstream
	LNC_003411	XLOC_073072	Os03t0799400-00	Os03g0799400	0.968564	9.69e-07				Os07t0294650-01	Os07g0294650	Os07t0296000-02	Os07g0296000	upstream
	LNC_003411	XLOC_073072	Os07t0413800-01	Os07g0413800	0.968532	9.73e-07				Os07t0294650-01	Os07g0294650	Os07t0296100-01	Os07g0296100	downstream
	LNC_003411	XLOC_073072	Os04t0313900-00	Os04g0313900	0.967951	1.06e-06				Os07t0294650-01	Os07g0294650	Os07t0295200-01	Os07g0295200	downstream
	LNC_003411	XLOC_073072	Os06t0730150-00	Os06g0730150	0.967429	1.13e-06				Os07t0294650-01	Os07g0294650	Os07t0295400-01	Os07g0295400	upstream
	LNC_003411	XLOC_073072	Os05t0573950-00	Os05g0573950	0.967343	1.15e-06				Os07t0294650-01	Os07g0294650	Os07t0293000-00	Os07g0293000	upstream
	LNC_003411	XLOC_073072	Os04t0684600-01	Os04g0684600	0.96699	1.2e-06				Os07t0294650-01	Os07g0294650	Os07t0294600-01	Os07g0294600	downstream
	LNC_003411	XLOC_073072	Os08t0258600-00	Os08g0258600	0.966755	1.24e-06				Os07t0294650-01	Os07g0294650	Os07t0294300-01	Os07g0294300	downstream
	LNC_003411	XLOC_073072	Os01t0899275-00	Os01g0899275	0.966206	1.34e-06				Os07t0294650-01	Os07g0294650	Os07t0295000-01	Os07g0295000	downstream
	LNC_003411	XLOC_073072	Os06t0476500-00	Os06g0476500	0.966015	1.37e-06				Os07t0294650-01	Os07g0294650	Os07t0295400-02	Os07g0295400	upstream
	LNC_003411	XLOC_073072	Os10t0335000-00	Os10g0335000	0.965975	1.38e-06				Os07t0294650-01	Os07g0294650	Os07t0295800-01	Os07g0295800	downstream
	LNC_003411	XLOC_073072	Os01t0577300-00	Os01g0577300	0.965708	1.43e-06				Os07t0294650-01	Os07g0294650	Os07t0296000-01	Os07g0296000	upstream
	LNC_003411	XLOC_073072	Os01t0963600-01	Os01g0963600	0.965451	1.47e-06				Os02t0705550-01	Os02g0705550	Os02t0706500-01	Os02g0706500	upstream
	LNC_003411	XLOC_073072	Os02t0658600-00	Os02g0658600	0.965416	1.48e-06				Os02t0705550-01	Os02g0705550	Os02t0704131-00	Os02g0704131	downstream
	LNC_003411	XLOC_073072	Os08t0487050-00	Os08g0487050	0.965177	1.53e-06				Os02t0705550-01	Os02g0705550	Os02t0705500-02	Os02g0705500	antisense
	LNC_003411	XLOC_073072	Os11t0661700-00	Os11g0661700	0.964837	1.6e-06				Os02t0705550-01	Os02g0705550	Os02t0705500-01	Os02g0705500	antisense
	LNC_003411	XLOC_073072	Os12t0568500-01	Os12g0568500	0.964552	1.65e-06				Os02t0705550-01	Os02g0705550	Os02t0704300-01	Os02g0704300	upstream
	LNC_003411	XLOC_073072	Os07t0629300-00	Os07g0629300	0.963969	1.78e-06				Os02t0705550-01	Os02g0705550	Os02t0704600-01	Os02g0704600	upstream
	LNC_003411	XLOC_073072	Os04t0414250-00	Os04g0414250	0.96392	1.79e-06				Os02t0705550-01	Os02g0705550	Os02t0705600-02	Os02g0705600	downstream
	LNC_003411	XLOC_073072	Os01t0247900-01	Os01g0247900	0.963571	1.87e-06				Os02t0705550-01	Os02g0705550	Os02t0705600-03	Os02g0705600	downstream
	LNC_003411	XLOC_073072	Os08t0108925-00	Os08g0108925	0.963353	1.92e-06				Os02t0705550-01	Os02g0705550	Os02t0705600-01	Os02g0705600	downstream
	LNC_003411	XLOC_073072	Os05t0366800-00	Os05g0366800	0.96237	2.16e-06				Os02t0705550-01	Os02g0705550	Os02t0704262-00	Os02g0704262	upstream
	LNC_003411	XLOC_073072	Os06t0107800-01	Os06g0107800	0.961662	2.34e-06				Os02t0705550-01	Os02g0705550	Os02t0706600-00	Os02g0706600	downstream
	LNC_003411	XLOC_073072	Os04t0114300-00	Os04g0114300	0.961548	2.37e-06				Os02t0705550-01	Os02g0705550	Os02t0703800-01	Os02g0703800	upstream
	LNC_003411	XLOC_073072	Os01t0904000-00	Os01g0904000	0.961428	2.41e-06				Os02t0705550-01	Os02g0705550	Os02t0705400-01	Os02g0705400	downstream
	LNC_003411	XLOC_073072	Os06t0629687-00	Os06g0629687	0.960918	2.55e-06				Os02t0705550-01	Os02g0705550	Os02t0705100-01	Os02g0705100	upstream
	LNC_003411	XLOC_073072	Os05t0464550-00	Os05g0464550	0.960661	2.63e-06				Os02t0705550-01	Os02g0705550	Os02t0704966-00	Os02g0704966	upstream
	LNC_003411	XLOC_073072	Os04t0633200-00	Os04g0633200	0.960437	2.69e-06				Os02t0705550-01	Os02g0705550	Os02t0705000-01	Os02g0705000	upstream
	LNC_003411	XLOC_073072	Os01t0523600-00	Os01g0523600	0.960322	2.73e-06				Os02t0705550-01	Os02g0705550	Os02t0705400-02	Os02g0705400	downstream
	LNC_003411	XLOC_073072	Os02t0131850-00	Os02g0131850	0.959606	2.95e-06				Os02t0705550-01	Os02g0705550	Os02t0704800-01	Os02g0704800	downstream
	LNC_003411	XLOC_073072	Os05t0126600-00	Os05g0126600	0.959511	2.99e-06				Os02t0705550-01	Os02g0705550	Os02t0704000-01	Os02g0704000	upstream
	LNC_003411	XLOC_073072	Os08t0487400-00	Os08g0487400	0.959415	3.02e-06				Os02t0705550-01	Os02g0705550	Os02t0705300-01	Os02g0705300	downstream
	LNC_003411	XLOC_073072	Os06t0134200-01	Os06g0134200	0.959106	3.12e-06				Os02t0705550-01	Os02g0705550	Os02t0704900-02	Os02g0704900	upstream
	LNC_003411	XLOC_073072	Os08t0387600-00	Os08g0387600	0.958901	3.19e-06				Os02t0705550-01	Os02g0705550	Os02t0704900-01	Os02g0704900	upstream
	LNC_003411	XLOC_073072	Os12t0538000-00	Os12g0538000	0.95886	3.2e-06				Os02t0705550-01	Os02g0705550	Os02t0705300-04	Os02g0705300	downstream
	LNC_003411	XLOC_073072	Os01t0748800-00	Os01g0748800	0.958607	3.29e-06				Os02t0705550-01	Os02g0705550	Os02t0706500-02	Os02g0706500	upstream
	LNC_003411	XLOC_073072	Os10t0128502-00	Os10g0128502	0.958605	3.29e-06				Os02t0705550-01	Os02g0705550	Os02t0704933-00	Os02g0704933	downstream
	LNC_003411	XLOC_073072	Os01t0736100-01	Os01g0736100	0.958501	3.33e-06				Os02t0705550-01	Os02g0705550	Os02t0705300-03	Os02g0705300	downstream
	LNC_003411	XLOC_073072	Os05t0489500-01	Os05g0489500	0.956728	4.01e-06				Os02t0705550-01	Os02g0705550	Os02t0705300-02	Os02g0705300	downstream
	LNC_003411	XLOC_073072	Os01t0134800-01	Os01g0134800	0.955652	4.47e-06				Os02t0705550-01	Os02g0705550	Os02t0706550-00	Os02g0706550	downstream
	LNC_003411	XLOC_073072	Os08t0105800-02	Os08g0105800	0.955407	4.58e-06				Os02t0705550-01	Os02g0705550	Os02t0706400-01	Os02g0706400	upstream
	LNC_003411	XLOC_073072	Os03t0170600-01	Os03g0170600	0.954722	4.9e-06				Os02t0705550-01	Os02g0705550	Os02t0704500-01	Os02g0704500	downstream
	LNC_003411	XLOC_073072	Os04t0691466-00	Os04g0691466	0.954507	5.01e-06				Os02t0705550-01	Os02g0705550	Os02t0703900-01	Os02g0703900	downstream
	LNC_003411	XLOC_073072	Os01t0329400-02	Os01g0329400	0.954384	5.07e-06				Os02t0705550-01	Os02g0705550	Os02t0703900-02	Os02g0703900	downstream
	LNC_003411	XLOC_073072	Os09t0476401-00	Os09g0476401	0.953936	5.29e-06				LNC_004095	XLOC_087428	Os11t0631900-01	Os11g0631900	upstream
	LNC_003411	XLOC_073072	Os12t0177900-00	Os12g0177900	0.95381	5.36e-06				LNC_004095	XLOC_087428	Os11t0630700-00	Os11g0630700	downstream
	LNC_003411	XLOC_073072	Os02t0197750-00	Os02g0197750	0.953001	5.79e-06				LNC_004095	XLOC_087428	Os11t0632200-01	Os11g0632200	downstream
	LNC_003411	XLOC_073072	Os02t0484390-00	Os02g0484390	0.952956	5.81e-06				LNC_004095	XLOC_087428	Os11t0631450-01	Os11g0631450	upstream
	LNC_003411	XLOC_073072	Os05t0431333-00	Os05g0431333	0.952856	5.87e-06				LNC_004095	XLOC_087428	Os11t0631400-00	Os11g0631400	upstream
	LNC_003411	XLOC_073072	Os02t0508801-00	Os02g0508801	0.952085	6.3e-06				LNC_004095	XLOC_087428	Os11t0630300-01	Os11g0630300	downstream
	LNC_003411	XLOC_073072	Os01t0694050-00	Os01g0694050	0.951981	6.36e-06				LNC_004095	XLOC_087428	Os11t0631600-00	Os11g0631600	upstream
	LNC_003411	XLOC_073072	Os07t0116050-00	Os07g0116050	0.951889	6.42e-06				LNC_004095	XLOC_087428	Os11t0630900-01	Os11g0630900	downstream
	LNC_003411	XLOC_073072	Os04t0188500-01	Os04g0188500	0.951758	6.49e-06				LNC_004095	XLOC_087428	Os11t0629900-00	Os11g0629900	downstream
	LNC_003411	XLOC_073072	Os08t0473800-01	Os08g0473800	0.951164	6.86e-06				LNC_004095	XLOC_087428	Os11t0630501-00	Os11g0630501	downstream
	LNC_003411	XLOC_073072	Os03t0829900-00	Os03g0829900	0.950843	7.06e-06				LNC_004095	XLOC_087428	Os11t0631100-00	Os11g0631100	downstream
	LNC_003411	XLOC_073072	Os02t0733400-00	Os02g0733400	0.950769	7.11e-06				LNC_004095	XLOC_087428	Os11t0631825-01	Os11g0631825	downstream
	LNC_003411	XLOC_073072	Os10t0436100-00	Os10g0436100	0.950728	7.13e-06				LNC_004275	XLOC_091368	Os11t0663100-00	Os11g0663100	downstream
	LNC_003411	XLOC_073072	Os01t0353600-00	Os01g0353600	0.950448	7.31e-06				LNC_004275	XLOC_091368	Os11t0661900-01	Os11g0661900	downstream
	LNC_003411	XLOC_073072	Os07t0493100-01	Os07g0493100	0.950306	7.41e-06				LNC_004275	XLOC_091368	Os11t0663900-00	Os11g0663900	upstream
	LNC_003411	XLOC_073072	Os04t0587100-01	Os04g0587100	0.950306	7.41e-06				LNC_004275	XLOC_091368	Os11t0664400-00	Os11g0664400	downstream
	LNC_003411	XLOC_073072	Os03t0736700-05	Os03g0736700	0.950298	7.41e-06				LNC_004275	XLOC_091368	Os11t0662100-00	Os11g0662100	upstream
	LNC_003411	XLOC_073072	Os04t0475900-01	Os04g0475900	0.950184	7.49e-06				LNC_004275	XLOC_091368	Os11t0662950-00	Os11g0662950	downstream
	LNC_003411	XLOC_073072	Os02t0774500-01	Os02g0774500	0.950013	7.6e-06				LNC_004275	XLOC_091368	Os11t0661800-01	Os11g0661800	upstream
	LNC_001324	XLOC_027204	Os08t0498600-01	Os08g0498600	0.996419	5.73e-11				LNC_004275	XLOC_091368	Os11t0664000-01	Os11g0664000	upstream
	LNC_001324	XLOC_027204	Os02t0245600-00	Os02g0245600	0.995408	1.75e-10				LNC_004275	XLOC_091368	Os11t0664100-00	Os11g0664100	upstream
	LNC_001324	XLOC_027204	Os01t0614300-01	Os01g0614300	0.995143	2.25e-10				LNC_004275	XLOC_091368	Os11t0664133-00	Os11g0664133	upstream
	LNC_001324	XLOC_027204	Os08t0126000-00	Os08g0126000	0.99509	2.37e-10				LNC_004274	XLOC_091350	Os11t0661000-02	Os11g0661000	upstream
	LNC_001324	XLOC_027204	Os03t0596101-01	Os03g0596101	0.993905	6.25e-10				LNC_004274	XLOC_091350	Os11t0661000-01	Os11g0661000	upstream
	LNC_001324	XLOC_027204	Os12t0240900-01	Os12g0240900	0.993478	8.47e-10				LNC_004274	XLOC_091350	Os11t0659500-01	Os11g0659500	upstream
	LNC_001324	XLOC_027204	Os06t0591450-00	Os06g0591450	0.992904	1.24e-09				LNC_004274	XLOC_091350	Os11t0659400-00	Os11g0659400	downstream
	LNC_001324	XLOC_027204	Os03t0770100-01	Os03g0770100	0.991856	2.3e-09				LNC_004274	XLOC_091350	Os11t0660000-01	Os11g0660000	upstream
	LNC_001324	XLOC_027204	Os06t0210400-01	Os06g0210400	0.991764	2.42e-09				LNC_004274	XLOC_091350	Os11t0660400-02	Os11g0660400	upstream
	LNC_001324	XLOC_027204	Os11t0577700-01	Os11g0577700	0.991508	2.77e-09				LNC_004274	XLOC_091350	Os11t0660400-01	Os11g0660400	upstream
	LNC_001324	XLOC_027204	Os10t0359801-00	Os10g0359801	0.990588	4.4e-09				LNC_004274	XLOC_091350	Os11t0661600-01	Os11g0661600	upstream
	LNC_001324	XLOC_027204	Os07t0270800-00	Os07g0270800	0.99026	5.13e-09				LNC_004274	XLOC_091350	Os11t0661900-01	Os11g0661900	upstream
	LNC_001324	XLOC_027204	Os01t0393300-00	Os01g0393300	0.99011	5.49e-09				LNC_004274	XLOC_091350	Os11t0661101-01	Os11g0661101	upstream
	LNC_001324	XLOC_027204	Os02t0210100-01	Os02g0210100	0.990093	5.53e-09				LNC_004274	XLOC_091350	Os11t0660700-01	Os11g0660700	upstream
	LNC_001324	XLOC_027204	Os04t0482100-00	Os04g0482100	0.989922	5.98e-09				LNC_004274	XLOC_091350	Os11t0662100-00	Os11g0662100	downstream
	LNC_001324	XLOC_027204	Os11t0155350-00	Os11g0155350	0.989918	5.99e-09				LNC_004274	XLOC_091350	Os11t0661200-01	Os11g0661200	downstream
	LNC_001324	XLOC_027204	Os02t0121700-01	Os02g0121700	0.989644	6.75e-09				LNC_004274	XLOC_091350	Os11t0660300-01	Os11g0660300	downstream
	LNC_001324	XLOC_027204	Os03t0585900-00	Os03g0585900	0.989087	8.54e-09				LNC_004274	XLOC_091350	Os11t0660500-01	Os11g0660500	upstream
	LNC_001324	XLOC_027204	Os11t0208750-00	Os11g0208750	0.988962	8.98e-09				LNC_004274	XLOC_091350	Os11t0660500-02	Os11g0660500	upstream
	LNC_001324	XLOC_027204	Os02t0213700-00	Os02g0213700	0.988818	9.52e-09				LNC_004274	XLOC_091350	Os11t0661300-01	Os11g0661300	downstream
	LNC_001324	XLOC_027204	Os08t0299600-01	Os08g0299600	0.988666	1.01e-08				LNC_004274	XLOC_091350	Os11t0659600-01	Os11g0659600	upstream
	LNC_001324	XLOC_027204	Os07t0103500-01	Os07g0103500	0.988663	1.01e-08				LNC_004274	XLOC_091350	Os11t0662950-00	Os11g0662950	upstream
	LNC_001324	XLOC_027204	Os08t0190300-00	Os08g0190300	0.988625	1.03e-08				LNC_004274	XLOC_091350	Os11t0661700-00	Os11g0661700	downstream
	LNC_001324	XLOC_027204	Os09t0242600-01	Os09g0242600	0.988511	1.08e-08				LNC_004274	XLOC_091350	Os11t0661400-01	Os11g0661400	upstream
	LNC_001324	XLOC_027204	Os01t0858200-01	Os01g0858200	0.98849	1.08e-08				LNC_004274	XLOC_091350	Os11t0659700-00	Os11g0659700	upstream
	LNC_001324	XLOC_027204	Os10t0134800-00	Os10g0134800	0.988461	1.1e-08				LNC_004274	XLOC_091350	Os11t0661800-01	Os11g0661800	downstream
	LNC_001324	XLOC_027204	Os01t0919200-01	Os01g0919200	0.988093	1.26e-08				Os06t0639150-00	Os06g0639150	Os06t0638400-01	Os06g0638400	downstream
	LNC_001324	XLOC_027204	Os04t0146300-00	Os04g0146300	0.988058	1.28e-08				Os06t0639150-00	Os06g0639150	Os06t0636700-01	Os06g0636700	upstream
	LNC_001324	XLOC_027204	Os12t0624100-01	Os12g0624100	0.988011	1.3e-08				Os06t0639150-00	Os06g0639150	Os06t0640599-00	Os06g0640599	downstream
	LNC_001324	XLOC_027204	Os04t0418100-00	Os04g0418100	0.987978	1.32e-08				Os06t0639150-00	Os06g0639150	Os06t0638500-00	Os06g0638500	upstream
	LNC_001324	XLOC_027204	Os06t0551000-01	Os06g0551000	0.98797	1.32e-08				Os06t0639150-00	Os06g0639150	Os06t0640201-01	Os06g0640201	downstream
	LNC_001324	XLOC_027204	Os04t0128550-00	Os04g0128550	0.987863	1.38e-08				Os06t0639150-00	Os06g0639150	Os06t0639600-01	Os06g0639600	downstream
	LNC_001324	XLOC_027204	Os10t0148400-00	Os10g0148400	0.987608	1.51e-08				Os06t0639150-00	Os06g0639150	Os06t0639250-00	Os06g0639250	upstream
	LNC_001324	XLOC_027204	Os11t0428700-00	Os11g0428700	0.987169	1.76e-08				Os06t0639150-00	Os06g0639150	Os06t0636800-00	Os06g0636800	downstream
	LNC_001324	XLOC_027204	Os10t0210500-02	Os10g0210500	0.987156	1.77e-08				Os06t0639150-00	Os06g0639150	Os06t0640800-00	Os06g0640800	upstream
	LNC_001324	XLOC_027204	Os08t0403733-01	Os08g0403733	0.986708	2.07e-08				Os06t0639150-00	Os06g0639150	Os06t0639700-00	Os06g0639700	downstream
	LNC_001324	XLOC_027204	Os12t0196300-01	Os12g0196300	0.986536	2.19e-08				Os06t0639150-00	Os06g0639150	Os06t0638700-01	Os06g0638700	upstream
	LNC_001324	XLOC_027204	Os02t0284300-00	Os02g0284300	0.986531	2.19e-08				Os06t0639150-00	Os06g0639150	Os06t0638200-01	Os06g0638200	downstream
	LNC_001324	XLOC_027204	Os07t0269450-00	Os07g0269450	0.986451	2.25e-08				Os06t0639150-00	Os06g0639150	Os06t0640100-00	Os06g0640100	upstream
	LNC_001324	XLOC_027204	Os06t0611600-00	Os06g0611600	0.986381	2.3e-08				Os06t0639150-00	Os06g0639150	Os06t0640933-00	Os06g0640933	downstream
	LNC_001324	XLOC_027204	Os01t0182300-01	Os01g0182300	0.985783	2.79e-08				Os06t0639150-00	Os06g0639150	Os06t0639300-01	Os06g0639300	upstream
	LNC_001324	XLOC_027204	Os03t0363100-00	Os03g0363100	0.985782	2.79e-08				Os06t0639150-00	Os06g0639150	Os06t0638300-01	Os06g0638300	downstream
	LNC_001324	XLOC_027204	Os01t0343500-01	Os01g0343500	0.985598	2.96e-08				Os06t0639150-00	Os06g0639150	Os06t0637400-01	Os06g0637400	downstream
	LNC_001324	XLOC_027204	Os02t0218800-01	Os02g0218800	0.985356	3.19e-08				Os06t0639150-00	Os06g0639150	Os06t0639100-03	Os06g0639100	upstream
	LNC_001324	XLOC_027204	Os03t0702400-01	Os03g0702400	0.985083	3.46e-08				Os06t0639150-00	Os06g0639150	Os06t0639100-02	Os06g0639100	antisense
	LNC_001324	XLOC_027204	Os01t0112800-00	Os01g0112800	0.984968	3.59e-08				Os06t0639150-00	Os06g0639150	Os06t0639100-01	Os06g0639100	antisense
	LNC_001324	XLOC_027204	Os12t0135300-00	Os12g0135300	0.984909	3.65e-08				Os06t0639150-00	Os06g0639150	Os06t0639100-05	Os06g0639100	upstream
	LNC_001324	XLOC_027204	Os11t0201400-00	Os11g0201400	0.98452	4.09e-08				Os06t0639150-00	Os06g0639150	Os06t0639100-04	Os06g0639100	upstream
	LNC_001324	XLOC_027204	Os01t0185000-00	Os01g0185000	0.984471	4.15e-08				Os06t0639150-00	Os06g0639150	Os06t0639200-01	Os06g0639200	downstream
	LNC_001324	XLOC_027204	Os04t0154000-00	Os04g0154000	0.98443	4.2e-08				Os06t0639150-00	Os06g0639150	Os06t0638100-02	Os06g0638100	upstream
	LNC_001324	XLOC_027204	Os02t0218700-01	Os02g0218700	0.98442	4.21e-08				Os06t0639150-00	Os06g0639150	Os06t0638100-01	Os06g0638100	upstream
	LNC_001324	XLOC_027204	Os02t0270900-00	Os02g0270900	0.984262	4.4e-08				Os06t0639150-00	Os06g0639150	Os06t0638900-01	Os06g0638900	upstream
	LNC_001324	XLOC_027204	Os10t0136625-00	Os10g0136625	0.984083	4.63e-08				Os06t0639150-00	Os06g0639150	Os06t0638000-00	Os06g0638000	downstream
	LNC_001324	XLOC_027204	Os08t0105550-00	Os08g0105550	0.984024	4.71e-08				Os06t0639150-00	Os06g0639150	Os06t0637800-01	Os06g0637800	upstream
	LNC_001324	XLOC_027204	Os08t0230900-00	Os08g0230900	0.983929	4.84e-08				Os06t0639150-00	Os06g0639150	Os06t0639500-01	Os06g0639500	upstream
	LNC_001324	XLOC_027204	Os10t0514550-00	Os10g0514550	0.983839	4.96e-08				Os06t0639150-00	Os06g0639150	Os06t0637500-02	Os06g0637500	upstream
	LNC_001324	XLOC_027204	Os11t0491600-00	Os11g0491600	0.983804	5.01e-08				Os06t0639150-00	Os06g0639150	Os06t0639800-01	Os06g0639800	upstream
	LNC_001324	XLOC_027204	Os11t0454701-01	Os11g0454701	0.983719	5.13e-08				LNC_001316	XLOC_027053	Os03t0750300-00	Os03g0750300	downstream
	LNC_001324	XLOC_027204	Os11t0428500-01	Os11g0428500	0.983652	5.22e-08				LNC_001316	XLOC_027053	Os03t0751100-02	Os03g0751100	downstream
	LNC_001324	XLOC_027204	Os05t0238000-01	Os05g0238000	0.982865	6.45e-08				LNC_001316	XLOC_027053	Os03t0751100-01	Os03g0751100	downstream
	LNC_001324	XLOC_027204	Os04t0206300-00	Os04g0206300	0.982853	6.47e-08				LNC_001316	XLOC_027053	Os03t0750000-01	Os03g0750000	upstream
	LNC_001324	XLOC_027204	Os03t0126450-00	Os03g0126450	0.98263	6.85e-08				LNC_001316	XLOC_027053	Os03t0750800-01	Os03g0750800	upstream
	LNC_001324	XLOC_027204	Os04t0621900-01	Os04g0621900	0.982501	7.08e-08				LNC_001316	XLOC_027053	Os03t0749650-00	Os03g0749650	upstream
	LNC_001324	XLOC_027204	Os05t0442750-00	Os05g0442750	0.982387	7.29e-08				LNC_001316	XLOC_027053	Os03t0750800-03	Os03g0750800	upstream
	LNC_001324	XLOC_027204	Os08t0441300-00	Os08g0441300	0.982334	7.39e-08				LNC_001316	XLOC_027053	Os03t0750800-02	Os03g0750800	upstream
	LNC_001324	XLOC_027204	Os01t0152050-00	Os01g0152050	0.982251	7.54e-08				LNC_001316	XLOC_027053	Os03t0750100-00	Os03g0750100	upstream
	LNC_001324	XLOC_027204	Os03t0770775-00	Os03g0770775	0.981882	8.27e-08				LNC_001316	XLOC_027053	Os03t0750900-00	Os03g0750900	antisense
	LNC_001324	XLOC_027204	Os05t0566700-01	Os05g0566700	0.981842	8.35e-08				LNC_001316	XLOC_027053	Os03t0752300-01	Os03g0752300	downstream
	LNC_001324	XLOC_027204	Os12t0134900-01	Os12g0134900	0.981515	9.05e-08				LNC_001316	XLOC_027053	Os03t0750500-01	Os03g0750500	downstream
	LNC_001324	XLOC_027204	Os12t0286300-00	Os12g0286300	0.98144	9.21e-08				LNC_001316	XLOC_027053	Os03t0749300-02	Os03g0749300	downstream
	LNC_001324	XLOC_027204	Os12t0242800-01	Os12g0242800	0.981378	9.35e-08				LNC_001316	XLOC_027053	Os03t0749300-03	Os03g0749300	downstream
	LNC_001324	XLOC_027204	Os02t0243300-01	Os02g0243300	0.981277	9.58e-08				LNC_001316	XLOC_027053	Os03t0749300-01	Os03g0749300	downstream
	LNC_001324	XLOC_027204	Os12t0182000-00	Os12g0182000	0.98124	9.67e-08				LNC_001316	XLOC_027053	Os03t0749300-04	Os03g0749300	downstream
	LNC_001324	XLOC_027204	Os04t0397800-02	Os04g0397800	0.981033	1.02e-07				LNC_001316	XLOC_027053	Os03t0752700-01	Os03g0752700	upstream
	LNC_001324	XLOC_027204	Os10t0434900-00	Os10g0434900	0.980856	1.06e-07				LNC_001316	XLOC_027053	Os03t0749401-00	Os03g0749401	upstream
	LNC_001324	XLOC_027204	Os06t0552000-00	Os06g0552000	0.980769	1.08e-07				LNC_001316	XLOC_027053	Os03t0751000-01	Os03g0751000	upstream
	LNC_001324	XLOC_027204	Os05t0396700-01	Os05g0396700	0.980718	1.09e-07				LNC_001316	XLOC_027053	Os03t0752200-01	Os03g0752200	upstream
	LNC_001324	XLOC_027204	Os08t0367300-00	Os08g0367300	0.980674	1.1e-07				LNC_001316	XLOC_027053	Os03t0752100-01	Os03g0752100	upstream
	LNC_001324	XLOC_027204	Os08t0563200-01	Os08g0563200	0.980474	1.16e-07				LNC_001316	XLOC_027053	Os03t0751400-01	Os03g0751400	upstream
	LNC_001324	XLOC_027204	Os04t0298066-00	Os04g0298066	0.980443	1.16e-07				LNC_001316	XLOC_027053	Os03t0750700-01	Os03g0750700	upstream
	LNC_001324	XLOC_027204	Os02t0454700-00	Os02g0454700	0.980244	1.22e-07				LNC_001316	XLOC_027053	Os03t0752800-02	Os03g0752800	downstream
	LNC_001324	XLOC_027204	Os04t0691400-00	Os04g0691400	0.979862	1.33e-07				LNC_001316	XLOC_027053	Os03t0752800-01	Os03g0752800	downstream
	LNC_001324	XLOC_027204	Os09t0259000-00	Os09g0259000	0.979834	1.34e-07				LNC_001316	XLOC_027053	Os03t0752400-00	Os03g0752400	downstream
	LNC_001324	XLOC_027204	Os10t0527900-01	Os10g0527900	0.979602	1.41e-07				LNC_001316	XLOC_027053	Os03t0749900-01	Os03g0749900	downstream
	LNC_001324	XLOC_027204	Os03t0309300-00	Os03g0309300	0.979541	1.42e-07				LNC_001316	XLOC_027053	Os03t0749500-01	Os03g0749500	downstream
	LNC_001324	XLOC_027204	Os09t0557500-01	Os09g0557500	0.979487	1.44e-07				LNC_001316	XLOC_027053	Os03t0752000-01	Os03g0752000	downstream
	LNC_001324	XLOC_027204	Os11t0591400-01	Os11g0591400	0.979368	1.48e-07				LNC_001316	XLOC_027053	Os03t0751800-01	Os03g0751800	downstream
	LNC_001324	XLOC_027204	Os02t0605000-01	Os02g0605000	0.979339	1.49e-07				LNC_001316	XLOC_027053	Os03t0751600-02	Os03g0751600	upstream
	LNC_001324	XLOC_027204	Os01t0598000-00	Os01g0598000	0.979251	1.52e-07				LNC_001316	XLOC_027053	Os03t0751600-01	Os03g0751600	upstream
	LNC_001324	XLOC_027204	Os08t0447100-00	Os08g0447100	0.979245	1.52e-07				LNC_001316	XLOC_027053	Os03t0749800-02	Os03g0749800	upstream
	LNC_001324	XLOC_027204	Os12t0511200-01	Os12g0511200	0.978896	1.64e-07				LNC_001316	XLOC_027053	Os03t0749800-01	Os03g0749800	upstream
	LNC_001324	XLOC_027204	Os06t0186100-00	Os06g0186100	0.978877	1.64e-07				LNC_001316	XLOC_027053	Os03t0751200-00	Os03g0751200	upstream
	LNC_001324	XLOC_027204	Os10t0567900-01	Os10g0567900	0.978865	1.65e-07				LNC_001316	XLOC_027053	Os03t0752500-01	Os03g0752500	upstream
	LNC_001324	XLOC_027204	Os03t0795300-01	Os03g0795300	0.978755	1.69e-07				LNC_001316	XLOC_027053	Os03t0750400-01	Os03g0750400	upstream
	LNC_001324	XLOC_027204	Os02t0513700-00	Os02g0513700	0.978527	1.77e-07				Os03t0323950-00	Os03g0323950	Os03t0322700-00	Os03g0322700	upstream
	LNC_001324	XLOC_027204	Os12t0230200-01	Os12g0230200	0.978388	1.82e-07				Os03t0323950-00	Os03g0323950	Os03t0324300-05	Os03g0324300	upstream
	LNC_001324	XLOC_027204	Os04t0289700-00	Os04g0289700	0.977899	2.01e-07				Os03t0323950-00	Os03g0323950	Os03t0324300-04	Os03g0324300	upstream
	LNC_001324	XLOC_027204	Os05t0442550-01	Os05g0442550	0.977886	2.02e-07				Os03t0323950-00	Os03g0323950	Os03t0324300-06	Os03g0324300	upstream
	LNC_001324	XLOC_027204	Os03t0814550-00	Os03g0814550	0.977853	2.03e-07				Os03t0323950-00	Os03g0323950	Os03t0324300-03	Os03g0324300	upstream
	LNC_001324	XLOC_027204	Os09t0324300-01	Os09g0324300	0.977719	2.09e-07				Os03t0323950-00	Os03g0323950	Os03t0324300-02	Os03g0324300	upstream
	LNC_001324	XLOC_027204	Os11t0506300-00	Os11g0506300	0.97762	2.13e-07				Os03t0323950-00	Os03g0323950	Os03t0325400-01	Os03g0325400	downstream
	LNC_001324	XLOC_027204	Os08t0413100-00	Os08g0413100	0.977399	2.22e-07				Os03t0323950-00	Os03g0323950	Os03t0323350-00	Os03g0323350	upstream
	LNC_001324	XLOC_027204	Os07t0117800-00	Os07g0117800	0.977179	2.32e-07				Os03t0323950-00	Os03g0323950	Os03t0321900-02	Os03g0321900	downstream
	LNC_001324	XLOC_027204	Os06t0500700-01	Os06g0500700	0.977174	2.32e-07				Os03t0323950-00	Os03g0323950	Os03t0321900-01	Os03g0321900	downstream
	LNC_001324	XLOC_027204	Os03t0627100-00	Os03g0627100	0.977104	2.36e-07				Os03t0323950-00	Os03g0323950	Os03t0322200-01	Os03g0322200	upstream
	LNC_001324	XLOC_027204	Os05t0515500-01	Os05g0515500	0.976888	2.46e-07				Os03t0323950-00	Os03g0323950	Os03t0322900-00	Os03g0322900	upstream
	LNC_001324	XLOC_027204	Os12t0233500-01	Os12g0233500	0.976554	2.62e-07				Os03t0323950-00	Os03g0323950	Os03t0324700-01	Os03g0324700	upstream
	LNC_001324	XLOC_027204	Os05t0538500-00	Os05g0538500	0.976534	2.63e-07				Os03t0323950-00	Os03g0323950	Os03t0323800-01	Os03g0323800	downstream
	LNC_001324	XLOC_027204	Os05t0558101-00	Os05g0558101	0.976397	2.7e-07				Os03t0323950-00	Os03g0323950	Os03t0323200-02	Os03g0323200	downstream
	LNC_001324	XLOC_027204	Os03t0438000-01	Os03g0438000	0.976374	2.71e-07				Os03t0323950-00	Os03g0323950	Os03t0325500-01	Os03g0325500	upstream
	LNC_001324	XLOC_027204	Os09t0238700-01	Os09g0238700	0.976315	2.74e-07				Os03t0323950-00	Os03g0323950	Os03t0323500-01	Os03g0323500	downstream
	LNC_001324	XLOC_027204	Os04t0188433-01	Os04g0188433	0.976113	2.85e-07				Os03t0323950-00	Os03g0323950	Os03t0325600-01	Os03g0325600	downstream
	LNC_001324	XLOC_027204	Os08t0410350-01	Os08g0410350	0.975903	2.96e-07				Os03t0323950-00	Os03g0323950	Os03t0323900-01	Os03g0323900	antisense
	LNC_001324	XLOC_027204	Os01t0509700-01	Os01g0509700	0.975792	3.02e-07				Os03t0323950-00	Os03g0323950	Os03t0324600-01	Os03g0324600	downstream
	LNC_001324	XLOC_027204	Os04t0336001-00	Os04g0336001	0.975776	3.03e-07				Os03t0323950-00	Os03g0323950	Os03t0325133-00	Os03g0325133	downstream
	LNC_001324	XLOC_027204	Os09t0559050-00	Os09g0559050	0.975613	3.12e-07				Os03t0323950-00	Os03g0323950	Os03t0322500-01	Os03g0322500	downstream
	LNC_001324	XLOC_027204	Os12t0111900-00	Os12g0111900	0.975599	3.13e-07				Os03t0323950-00	Os03g0323950	Os03t0323200-01	Os03g0323200	downstream
	LNC_001324	XLOC_027204	Os09t0254600-00	Os09g0254600	0.975599	3.13e-07				Os03t0323950-00	Os03g0323950	Os03t0325600-02	Os03g0325600	downstream
	LNC_001324	XLOC_027204	Os01t0234499-00	Os01g0234499	0.975435	3.22e-07				Os03t0323950-00	Os03g0323950	Os03t0323200-04	Os03g0323200	downstream
	LNC_001324	XLOC_027204	Os03t0556500-01	Os03g0556500	0.975285	3.31e-07				Os03t0323950-00	Os03g0323950	Os03t0321800-01	Os03g0321800	upstream
	LNC_001324	XLOC_027204	Os04t0489900-01	Os04g0489900	0.975084	3.44e-07				Os03t0323950-00	Os03g0323950	Os03t0323200-03	Os03g0323200	downstream
	LNC_001324	XLOC_027204	Os11t0209050-00	Os11g0209050	0.975067	3.45e-07				Os03t0323950-00	Os03g0323950	Os03t0321800-02	Os03g0321800	upstream
	LNC_001324	XLOC_027204	Os07t0163200-00	Os07g0163200	0.975037	3.46e-07				Os03t0323950-00	Os03g0323950	Os03t0324800-01	Os03g0324800	downstream
	LNC_001324	XLOC_027204	Os03t0357500-01	Os03g0357500	0.97498	3.5e-07				Os03t0323950-00	Os03g0323950	Os03t0322800-02	Os03g0322800	downstream
	LNC_001324	XLOC_027204	Os06t0548500-01	Os06g0548500	0.974847	3.58e-07				Os03t0323950-00	Os03g0323950	Os03t0322800-01	Os03g0322800	downstream
	LNC_001324	XLOC_027204	Os03t0596400-01	Os03g0596400	0.974803	3.61e-07				Os03t0323950-00	Os03g0323950	Os03t0325500-02	Os03g0325500	upstream
	LNC_001324	XLOC_027204	Os02t0819900-00	Os02g0819900	0.974795	3.62e-07				Os03t0323950-00	Os03g0323950	Os03t0322000-00	Os03g0322000	upstream
	LNC_001324	XLOC_027204	Os02t0554800-01	Os02g0554800	0.974573	3.76e-07				Os03t0323950-00	Os03g0323950	Os03t0323100-01	Os03g0323100	upstream
	LNC_001324	XLOC_027204	Os08t0457300-00	Os08g0457300	0.974376	3.89e-07				Os03t0323950-00	Os03g0323950	Os03t0324900-01	Os03g0324900	upstream
	LNC_001324	XLOC_027204	Os04t0121100-01	Os04g0121100	0.974292	3.95e-07				Os03t0323950-00	Os03g0323950	Os03t0322600-01	Os03g0322600	downstream
	LNC_001324	XLOC_027204	Os11t0329399-01	Os11g0329399	0.974267	3.97e-07				Os03t0323950-00	Os03g0323950	Os03t0323600-01	Os03g0323600	upstream
	LNC_001324	XLOC_027204	Os04t0665900-00	Os04g0665900	0.973887	4.24e-07				Os03t0323950-00	Os03g0323950	Os03t0325000-00	Os03g0325000	downstream
	LNC_001324	XLOC_027204	Os06t0641932-00	Os06g0641932	0.973863	4.25e-07				Os03t0323950-00	Os03g0323950	Os03t0324200-02	Os03g0324200	upstream
	LNC_001324	XLOC_027204	Os09t0551400-00	Os09g0551400	0.973857	4.26e-07				Os03t0323950-00	Os03g0323950	Os03t0324200-01	Os03g0324200	upstream
	LNC_001324	XLOC_027204	Os12t0543701-01	Os12g0543701	0.973772	4.32e-07				Os03t0289133-00	Os03g0289133	Os03t0289100-01	Os03g0289100	antisense
	LNC_001324	XLOC_027204	Os11t0590700-01	Os11g0590700	0.973618	4.43e-07				Os03t0289133-00	Os03g0289133	Os03t0289100-02	Os03g0289100	antisense
	LNC_001324	XLOC_027204	Os01t0737500-01	Os01g0737500	0.973435	4.57e-07				Os03t0289133-00	Os03g0289133	Os03t0290500-01	Os03g0290500	downstream
	LNC_001324	XLOC_027204	Os04t0586850-00	Os04g0586850	0.973367	4.63e-07				Os03t0289133-00	Os03g0289133	Os03t0290300-01	Os03g0290300	downstream
	LNC_001324	XLOC_027204	Os11t0543600-01	Os11g0543600	0.97335	4.64e-07				Os03t0289133-00	Os03g0289133	Os03t0288000-02	Os03g0288000	downstream
	LNC_001324	XLOC_027204	Os02t0262800-01	Os02g0262800	0.973349	4.64e-07				Os03t0289133-00	Os03g0289133	Os03t0288000-01	Os03g0288000	downstream
	LNC_001324	XLOC_027204	Os01t0620301-00	Os01g0620301	0.973325	4.66e-07				Os03t0289133-00	Os03g0289133	Os03t0289800-01	Os03g0289800	downstream
	LNC_001324	XLOC_027204	Os04t0289600-01	Os04g0289600	0.973212	4.75e-07				Os03t0289133-00	Os03g0289133	Os03t0287500-00	Os03g0287500	upstream
	LNC_001324	XLOC_027204	Os09t0329000-00	Os09g0329000	0.972818	5.07e-07				Os03t0289133-00	Os03g0289133	Os03t0288300-02	Os03g0288300	downstream
	LNC_001324	XLOC_027204	Os11t0643400-00	Os11g0643400	0.972621	5.23e-07				Os03t0289133-00	Os03g0289133	Os03t0290900-01	Os03g0290900	upstream
	LNC_001324	XLOC_027204	Os01t0753400-01	Os01g0753400	0.972495	5.34e-07				Os03t0289133-00	Os03g0289133	Os03t0288300-01	Os03g0288300	downstream
	LNC_001324	XLOC_027204	Os12t0639500-01	Os12g0639500	0.972364	5.45e-07				Os03t0289133-00	Os03g0289133	Os03t0287800-00	Os03g0287800	downstream
	LNC_001324	XLOC_027204	Os10t0443100-00	Os10g0443100	0.972265	5.54e-07				Os03t0289133-00	Os03g0289133	Os03t0288051-00	Os03g0288051	upstream
	LNC_001324	XLOC_027204	Os11t0590400-00	Os11g0590400	0.972252	5.55e-07				Os03t0289133-00	Os03g0289133	Os03t0287400-01	Os03g0287400	upstream
	LNC_001324	XLOC_027204	Os11t0255800-00	Os11g0255800	0.972131	5.66e-07				Os03t0289133-00	Os03g0289133	Os03t0289350-00	Os03g0289350	downstream
	LNC_001324	XLOC_027204	Os04t0303250-01	Os04g0303250	0.97203	5.75e-07				Os03t0289133-00	Os03g0289133	Os03t0288700-01	Os03g0288700	upstream
	LNC_001324	XLOC_027204	Os04t0103900-01	Os04g0103900	0.971969	5.81e-07				Os03t0289133-00	Os03g0289133	Os03t0287900-01	Os03g0287900	upstream
	LNC_001324	XLOC_027204	Os08t0356800-01	Os08g0356800	0.971912	5.86e-07				Os03t0289133-00	Os03g0289133	Os03t0290400-00	Os03g0290400	downstream
	LNC_001324	XLOC_027204	Os06t0357000-01	Os06g0357000	0.971857	5.92e-07				Os03t0289133-00	Os03g0289133	Os03t0288101-01	Os03g0288101	downstream
	LNC_001324	XLOC_027204	Os10t0148700-01	Os10g0148700	0.971504	6.25e-07				Os03t0289133-00	Os03g0289133	Os03t0289200-01	Os03g0289200	upstream
	LNC_001324	XLOC_027204	Os01t0635600-00	Os01g0635600	0.971493	6.26e-07				Os03t0289133-00	Os03g0289133	Os03t0287600-00	Os03g0287600	downstream
	LNC_001324	XLOC_027204	Os05t0242600-01	Os05g0242600	0.971484	6.27e-07				Os03t0289133-00	Os03g0289133	Os03t0288800-01	Os03g0288800	downstream
	LNC_001324	XLOC_027204	Os02t0136900-01	Os02g0136900	0.971423	6.33e-07				Os03t0289133-00	Os03g0289133	Os03t0287700-01	Os03g0287700	downstream
	LNC_001324	XLOC_027204	Os04t0649051-01	Os04g0649051	0.971404	6.35e-07				Os03t0289133-00	Os03g0289133	Os03t0289300-00	Os03g0289300	upstream
	LNC_001324	XLOC_027204	Os07t0537200-01	Os07g0537200	0.971211	6.55e-07				Os03t0289133-00	Os03g0289133	Os03t0288600-01	Os03g0288600	downstream
	LNC_001324	XLOC_027204	Os06t0705600-00	Os06g0705600	0.970892	6.88e-07				Os03t0289133-00	Os03g0289133	Os03t0288600-02	Os03g0288600	downstream
	LNC_001324	XLOC_027204	Os09t0330700-00	Os09g0330700	0.970869	6.9e-07				Os03t0289133-00	Os03g0289133	Os03t0287750-00	Os03g0287750	upstream
	LNC_001324	XLOC_027204	Os11t0661600-01	Os11g0661600	0.970837	6.93e-07				Os03t0289133-00	Os03g0289133	Os03t0289850-01	Os03g0289850	upstream
	LNC_001324	XLOC_027204	Os02t0504000-01	Os02g0504000	0.970761	7.01e-07				Os03t0289133-00	Os03g0289133	Os03t0289400-00	Os03g0289400	upstream
	LNC_001324	XLOC_027204	Os01t0599900-00	Os01g0599900	0.970754	7.02e-07				Os03t0289133-00	Os03g0289133	Os03t0288500-01	Os03g0288500	downstream
	LNC_001324	XLOC_027204	Os10t0486200-00	Os10g0486200	0.970722	7.06e-07				Os03t0289133-00	Os03g0289133	Os03t0288900-01	Os03g0288900	downstream
	LNC_001324	XLOC_027204	Os09t0550500-01	Os09g0550500	0.97063	7.16e-07				Os03t0289133-00	Os03g0289133	Os03t0289200-02	Os03g0289200	upstream
	LNC_001324	XLOC_027204	Os04t0410700-00	Os04g0410700	0.97047	7.33e-07				Os03t0289133-00	Os03g0289133	Os03t0288400-01	Os03g0288400	downstream
	LNC_001324	XLOC_027204	Os10t0254720-01	Os10g0254720	0.970435	7.37e-07				Os12t0227450-00	Os12g0227450	Os12t0226400-00	Os12g0226400	downstream
	LNC_001324	XLOC_027204	Os06t0479400-01	Os06g0479400	0.970353	7.46e-07				Os12t0227450-00	Os12g0227450	Os12t0228325-00	Os12g0228325	downstream
	LNC_001324	XLOC_027204	Os05t0531600-00	Os05g0531600	0.969813	8.09e-07				Os12t0227450-00	Os12g0227450	Os12t0228350-00	Os12g0228350	upstream
	LNC_001324	XLOC_027204	Os07t0617600-01	Os07g0617600	0.969791	8.11e-07				Os12t0227450-00	Os12g0227450	Os12t0227400-01	Os12g0227400	antisense
	LNC_001324	XLOC_027204	Os07t0214900-00	Os07g0214900	0.96975	8.16e-07				Os12t0227450-00	Os12g0227450	Os12t0225700-01	Os12g0225700	downstream
	LNC_001324	XLOC_027204	Os01t0142950-01	Os01g0142950	0.969647	8.29e-07				Os12t0227450-00	Os12g0227450	Os12t0228450-00	Os12g0228450	upstream
	LNC_001324	XLOC_027204	Os01t0952800-01	Os01g0952800	0.969561	8.39e-07				Os12t0227450-00	Os12g0227450	Os12t0227500-00	Os12g0227500	upstream
	LNC_001324	XLOC_027204	Os05t0421750-00	Os05g0421750	0.969507	8.46e-07				Os12t0227450-00	Os12g0227450	Os12t0228800-01	Os12g0228800	downstream
	LNC_001324	XLOC_027204	Os01t0824000-01	Os01g0824000	0.969473	8.5e-07				Os12t0227450-00	Os12g0227450	Os12t0228032-00	Os12g0228032	downstream
	LNC_001324	XLOC_027204	Os03t0591801-00	Os03g0591801	0.969399	8.59e-07				Os12t0227450-00	Os12g0227450	Os12t0228500-01	Os12g0228500	downstream
	LNC_001324	XLOC_027204	Os02t0683800-01	Os02g0683800	0.969377	8.62e-07				Os12t0227450-00	Os12g0227450	Os12t0228900-01	Os12g0228900	downstream
	LNC_001324	XLOC_027204	Os12t0432600-01	Os12g0432600	0.969226	8.81e-07				Os12t0227450-00	Os12g0227450	Os12t0228400-02	Os12g0228400	downstream
	LNC_001324	XLOC_027204	Os03t0568400-00	Os03g0568400	0.969071	9.01e-07				Os12t0227450-00	Os12g0227450	Os12t0228400-01	Os12g0228400	downstream
	LNC_001324	XLOC_027204	Os08t0391300-01	Os08g0391300	0.968663	9.55e-07				Os12t0227450-00	Os12g0227450	Os12t0229100-01	Os12g0229100	downstream
	LNC_001324	XLOC_027204	Os06t0576800-00	Os06g0576800	0.968588	9.65e-07				Os12t0227450-00	Os12g0227450	Os12t0228700-00	Os12g0228700	upstream
	LNC_001324	XLOC_027204	Os03t0275700-01	Os03g0275700	0.96851	9.76e-07				Os12t0227450-00	Os12g0227450	Os12t0225900-01	Os12g0225900	downstream
	LNC_001324	XLOC_027204	Os02t0288700-00	Os02g0288700	0.968458	9.83e-07				Os12t0227450-00	Os12g0227450	Os12t0226700-01	Os12g0226700	downstream
	LNC_001324	XLOC_027204	Os07t0654900-00	Os07g0654900	0.968308	1e-06				Os12t0227450-00	Os12g0227450	Os12t0228300-01	Os12g0228300	upstream
	LNC_001324	XLOC_027204	Os03t0859100-02	Os03g0859100	0.96823	1.02e-06				Os12t0227450-00	Os12g0227450	Os12t0227766-00	Os12g0227766	downstream
	LNC_001324	XLOC_027204	Os07t0247000-02	Os07g0247000	0.968182	1.02e-06				Os12t0227450-00	Os12g0227450	Os12t0226900-01	Os12g0226900	downstream
	LNC_001324	XLOC_027204	Os10t0423700-00	Os10g0423700	0.968147	1.03e-06				Os12t0227450-00	Os12g0227450	Os12t0228650-00	Os12g0228650	downstream
	LNC_001324	XLOC_027204	Os03t0713550-00	Os03g0713550	0.968036	1.04e-06				Os12t0227450-00	Os12g0227450	Os12t0227050-00	Os12g0227050	upstream
	LNC_001324	XLOC_027204	Os05t0496300-00	Os05g0496300	0.967859	1.07e-06				Os12t0227450-00	Os12g0227450	Os12t0226500-00	Os12g0226500	upstream
	LNC_001324	XLOC_027204	Os11t0107425-00	Os11g0107425	0.967777	1.08e-06				LNC_000819	XLOC_016967	Os02t0773732-01	Os02g0773732	downstream
	LNC_001324	XLOC_027204	Os04t0490500-01	Os04g0490500	0.96777	1.08e-06				LNC_000819	XLOC_016967	Os02t0773450-00	Os02g0773450	antisense
	LNC_001324	XLOC_027204	Os10t0361375-00	Os10g0361375	0.967704	1.09e-06				LNC_000819	XLOC_016967	Os02t0775100-01	Os02g0775100	upstream
	LNC_001324	XLOC_027204	Os01t0200200-00	Os01g0200200	0.967585	1.11e-06				LNC_000819	XLOC_016967	Os02t0774200-01	Os02g0774200	downstream
	LNC_001324	XLOC_027204	Os01t0594800-00	Os01g0594800	0.967529	1.12e-06				LNC_000819	XLOC_016967	Os02t0773200-01	Os02g0773200	downstream
	LNC_001324	XLOC_027204	Os03t0844850-00	Os03g0844850	0.967502	1.12e-06				LNC_000819	XLOC_016967	Os02t0773500-01	Os02g0773500	downstream
	LNC_001324	XLOC_027204	Os10t0411100-00	Os10g0411100	0.967443	1.13e-06				LNC_000819	XLOC_016967	Os02t0772300-01	Os02g0772300	downstream
	LNC_001324	XLOC_027204	Os02t0231850-01	Os02g0231850	0.96741	1.14e-06				LNC_000819	XLOC_016967	Os02t0773600-00	Os02g0773600	downstream
	LNC_001324	XLOC_027204	Os08t0454600-01	Os08g0454600	0.967364	1.14e-06				LNC_000819	XLOC_016967	Os02t0775400-01	Os02g0775400	downstream
	LNC_001324	XLOC_027204	Os10t0377500-00	Os10g0377500	0.967284	1.16e-06				LNC_000819	XLOC_016967	Os02t0774400-00	Os02g0774400	upstream
	LNC_001324	XLOC_027204	Os07t0262300-00	Os07g0262300	0.967139	1.18e-06				LNC_000819	XLOC_016967	Os02t0774100-00	Os02g0774100	upstream
	LNC_001324	XLOC_027204	Os11t0464700-01	Os11g0464700	0.967099	1.19e-06				LNC_000819	XLOC_016967	Os02t0772200-00	Os02g0772200	upstream
	LNC_001324	XLOC_027204	Os10t0514700-00	Os10g0514700	0.967089	1.19e-06				LNC_000819	XLOC_016967	Os02t0772650-00	Os02g0772650	downstream
	LNC_001324	XLOC_027204	Os08t0332100-01	Os08g0332100	0.967008	1.2e-06				LNC_000819	XLOC_016967	Os02t0771700-01	Os02g0771700	upstream
	LNC_001324	XLOC_027204	Os09t0418500-00	Os09g0418500	0.966915	1.22e-06				LNC_000819	XLOC_016967	Os02t0774500-01	Os02g0774500	downstream
	LNC_001324	XLOC_027204	Os05t0552700-01	Os05g0552700	0.966861	1.23e-06				LNC_000819	XLOC_016967	Os02t0773700-01	Os02g0773700	upstream
	LNC_001324	XLOC_027204	Os03t0383600-01	Os03g0383600	0.966789	1.24e-06				LNC_000819	XLOC_016967	Os02t0774300-01	Os02g0774300	downstream
	LNC_001324	XLOC_027204	Os09t0471600-01	Os09g0471600	0.966633	1.26e-06				LNC_000819	XLOC_016967	Os02t0774300-02	Os02g0774300	downstream
	LNC_001324	XLOC_027204	Os04t0349700-01	Os04g0349700	0.966612	1.27e-06				LNC_000819	XLOC_016967	Os02t0774800-01	Os02g0774800	downstream
	LNC_001324	XLOC_027204	Os11t0703000-01	Os11g0703000	0.966547	1.28e-06				LNC_000819	XLOC_016967	Os02t0773300-01	Os02g0773300	upstream
	LNC_001324	XLOC_027204	Os08t0336700-01	Os08g0336700	0.966482	1.29e-06				LNC_000819	XLOC_016967	Os02t0771600-02	Os02g0771600	downstream
	LNC_001324	XLOC_027204	Os04t0461800-01	Os04g0461800	0.96648	1.29e-06				LNC_000819	XLOC_016967	Os02t0771600-01	Os02g0771600	downstream
	LNC_001324	XLOC_027204	Os12t0455100-01	Os12g0455100	0.966478	1.29e-06				LNC_000819	XLOC_016967	Os02t0772000-00	Os02g0772000	downstream
	LNC_001324	XLOC_027204	Os10t0514600-01	Os10g0514600	0.966236	1.33e-06				LNC_000819	XLOC_016967	Os02t0775050-00	Os02g0775050	downstream
	LNC_001324	XLOC_027204	Os05t0549850-00	Os05g0549850	0.966132	1.35e-06				LNC_000819	XLOC_016967	Os02t0772100-01	Os02g0772100	downstream
	LNC_001324	XLOC_027204	Os09t0349700-01	Os09g0349700	0.966023	1.37e-06				LNC_000819	XLOC_016967	Os02t0775200-01	Os02g0775200	downstream
	LNC_001324	XLOC_027204	Os10t0188250-01	Os10g0188250	0.965945	1.38e-06				LNC_000819	XLOC_016967	Os02t0775300-01	Os02g0775300	downstream
	LNC_001324	XLOC_027204	Os12t0486800-01	Os12g0486800	0.965887	1.39e-06				LNC_000819	XLOC_016967	Os02t0771666-00	Os02g0771666	downstream
	LNC_001324	XLOC_027204	Os09t0301800-01	Os09g0301800	0.965748	1.42e-06				LNC_000819	XLOC_016967	Os02t0772600-00	Os02g0772600	upstream
	LNC_001324	XLOC_027204	Os02t0157000-00	Os02g0157000	0.965727	1.42e-06				LNC_000819	XLOC_016967	Os02t0775600-02	Os02g0775600	downstream
	LNC_001324	XLOC_027204	Os09t0279500-01	Os09g0279500	0.965705	1.43e-06				LNC_000819	XLOC_016967	Os02t0775600-01	Os02g0775600	downstream
	LNC_001324	XLOC_027204	Os07t0664000-00	Os07g0664000	0.965689	1.43e-06				LNC_000819	XLOC_016967	Os02t0772150-00	Os02g0772150	upstream
	LNC_001324	XLOC_027204	Os05t0429802-01	Os05g0429802	0.965611	1.44e-06				LNC_000819	XLOC_016967	Os02t0771800-01	Os02g0771800	upstream
	LNC_001324	XLOC_027204	Os03t0692300-00	Os03g0692300	0.965579	1.45e-06				LNC_000819	XLOC_016967	Os02t0773800-02	Os02g0773800	upstream
	LNC_001324	XLOC_027204	Os09t0508000-01	Os09g0508000	0.965511	1.46e-06				LNC_000819	XLOC_016967	Os02t0773800-01	Os02g0773800	upstream
	LNC_001324	XLOC_027204	Os04t0312500-00	Os04g0312500	0.965505	1.46e-06				LNC_000819	XLOC_016967	Os02t0772500-01	Os02g0772500	downstream
	LNC_001324	XLOC_027204	Os07t0217800-01	Os07g0217800	0.965488	1.47e-06				LNC_000819	XLOC_016967	Os02t0774700-01	Os02g0774700	upstream
	LNC_001324	XLOC_027204	Os12t0249100-00	Os12g0249100	0.965485	1.47e-06				LNC_000819	XLOC_016967	Os02t0773400-01	Os02g0773400	sense_overlapping
	LNC_001324	XLOC_027204	Os11t0139400-01	Os11g0139400	0.965465	1.47e-06				LNC_000819	XLOC_016967	Os02t0774700-02	Os02g0774700	upstream
	LNC_001324	XLOC_027204	Os01t0787600-02	Os01g0787600	0.965445	1.48e-06				LNC_000818	XLOC_016966	Os02t0773732-01	Os02g0773732	downstream
	LNC_001324	XLOC_027204	Os09t0303750-00	Os09g0303750	0.965408	1.48e-06				LNC_000818	XLOC_016966	Os02t0773450-00	Os02g0773450	antisense
	LNC_001324	XLOC_027204	Os06t0596200-00	Os06g0596200	0.965332	1.5e-06				LNC_000818	XLOC_016966	Os02t0775100-01	Os02g0775100	upstream
	LNC_001324	XLOC_027204	Os11t0501000-01	Os11g0501000	0.96531	1.5e-06				LNC_000818	XLOC_016966	Os02t0774200-01	Os02g0774200	downstream
	LNC_001324	XLOC_027204	Os02t0279150-00	Os02g0279150	0.965217	1.52e-06				LNC_000818	XLOC_016966	Os02t0773200-01	Os02g0773200	downstream
	LNC_001324	XLOC_027204	Os04t0167800-01	Os04g0167800	0.965134	1.54e-06				LNC_000818	XLOC_016966	Os02t0773500-01	Os02g0773500	downstream
	LNC_001324	XLOC_027204	Os02t0196100-01	Os02g0196100	0.96504	1.55e-06				LNC_000818	XLOC_016966	Os02t0772300-01	Os02g0772300	downstream
	LNC_001324	XLOC_027204	Os02t0258000-00	Os02g0258000	0.965001	1.56e-06				LNC_000818	XLOC_016966	Os02t0773600-00	Os02g0773600	downstream
	LNC_001324	XLOC_027204	Os01t0327000-01	Os01g0327000	0.964869	1.59e-06				LNC_000818	XLOC_016966	Os02t0775400-01	Os02g0775400	downstream
	LNC_001324	XLOC_027204	Os12t0199500-00	Os12g0199500	0.964764	1.61e-06				LNC_000818	XLOC_016966	Os02t0774400-00	Os02g0774400	upstream
	LNC_001324	XLOC_027204	Os03t0831400-01	Os03g0831400	0.96475	1.61e-06				LNC_000818	XLOC_016966	Os02t0774100-00	Os02g0774100	upstream
	LNC_001324	XLOC_027204	Os05t0217800-01	Os05g0217800	0.964729	1.62e-06				LNC_000818	XLOC_016966	Os02t0772200-00	Os02g0772200	upstream
	LNC_001324	XLOC_027204	Os03t0371600-00	Os03g0371600	0.964697	1.62e-06				LNC_000818	XLOC_016966	Os02t0772650-00	Os02g0772650	downstream
	LNC_001324	XLOC_027204	Os06t0730000-01	Os06g0730000	0.964666	1.63e-06				LNC_000818	XLOC_016966	Os02t0771700-01	Os02g0771700	upstream
	LNC_001324	XLOC_027204	Os03t0347750-00	Os03g0347750	0.964603	1.64e-06				LNC_000818	XLOC_016966	Os02t0774500-01	Os02g0774500	downstream
	LNC_001324	XLOC_027204	Os12t0587200-01	Os12g0587200	0.964596	1.64e-06				LNC_000818	XLOC_016966	Os02t0773700-01	Os02g0773700	upstream
	LNC_001324	XLOC_027204	Os02t0287700-00	Os02g0287700	0.964422	1.68e-06				LNC_000818	XLOC_016966	Os02t0774300-01	Os02g0774300	downstream
	LNC_001324	XLOC_027204	Os04t0651500-01	Os04g0651500	0.964069	1.76e-06				LNC_000818	XLOC_016966	Os02t0774300-02	Os02g0774300	downstream
	LNC_001324	XLOC_027204	Os11t0214700-00	Os11g0214700	0.964022	1.77e-06				LNC_000818	XLOC_016966	Os02t0774800-01	Os02g0774800	downstream
	LNC_001324	XLOC_027204	Os05t0148400-01	Os05g0148400	0.96401	1.77e-06				LNC_000818	XLOC_016966	Os02t0773300-01	Os02g0773300	upstream
	LNC_001324	XLOC_027204	Os01t0117700-00	Os01g0117700	0.963731	1.83e-06				LNC_000818	XLOC_016966	Os02t0771600-02	Os02g0771600	downstream
	LNC_001324	XLOC_027204	Os11t0543900-01	Os11g0543900	0.963727	1.83e-06				LNC_000818	XLOC_016966	Os02t0771600-01	Os02g0771600	downstream
	LNC_001324	XLOC_027204	Os07t0518500-01	Os07g0518500	0.963722	1.83e-06				LNC_000818	XLOC_016966	Os02t0772000-00	Os02g0772000	downstream
	LNC_001324	XLOC_027204	Os07t0274400-01	Os07g0274400	0.96366	1.85e-06				LNC_000818	XLOC_016966	Os02t0775050-00	Os02g0775050	downstream
	LNC_001324	XLOC_027204	Os11t0656500-01	Os11g0656500	0.963645	1.85e-06				LNC_000818	XLOC_016966	Os02t0772100-01	Os02g0772100	downstream
	LNC_001324	XLOC_027204	Os02t0197300-00	Os02g0197300	0.963503	1.88e-06				LNC_000818	XLOC_016966	Os02t0775200-01	Os02g0775200	downstream
	LNC_001324	XLOC_027204	Os09t0324400-01	Os09g0324400	0.963464	1.89e-06				LNC_000818	XLOC_016966	Os02t0775300-01	Os02g0775300	downstream
	LNC_001324	XLOC_027204	Os08t0413200-00	Os08g0413200	0.963422	1.9e-06				LNC_000818	XLOC_016966	Os02t0771666-00	Os02g0771666	downstream
	LNC_001324	XLOC_027204	Os03t0318150-00	Os03g0318150	0.963409	1.9e-06				LNC_000818	XLOC_016966	Os02t0772600-00	Os02g0772600	upstream
	LNC_001324	XLOC_027204	Os10t0116200-00	Os10g0116200	0.963399	1.91e-06				LNC_000818	XLOC_016966	Os02t0775600-02	Os02g0775600	downstream
	LNC_001324	XLOC_027204	Os11t0231400-01	Os11g0231400	0.96327	1.94e-06				LNC_000818	XLOC_016966	Os02t0775600-01	Os02g0775600	downstream
	LNC_001324	XLOC_027204	Os03t0715900-00	Os03g0715900	0.96327	1.94e-06				LNC_000818	XLOC_016966	Os02t0772150-00	Os02g0772150	upstream
	LNC_001324	XLOC_027204	Os01t0860900-01	Os01g0860900	0.96325	1.94e-06				LNC_000818	XLOC_016966	Os02t0771800-01	Os02g0771800	upstream
	LNC_001324	XLOC_027204	Os04t0154800-01	Os04g0154800	0.963206	1.95e-06				LNC_000818	XLOC_016966	Os02t0773800-02	Os02g0773800	upstream
	LNC_001324	XLOC_027204	Os02t0671950-01	Os02g0671950	0.963176	1.96e-06				LNC_000818	XLOC_016966	Os02t0773800-01	Os02g0773800	upstream
	LNC_001324	XLOC_027204	Os06t0314400-00	Os06g0314400	0.963063	1.99e-06				LNC_000818	XLOC_016966	Os02t0772500-01	Os02g0772500	downstream
	LNC_001324	XLOC_027204	Os07t0659300-01	Os07g0659300	0.962967	2.01e-06				LNC_000818	XLOC_016966	Os02t0774700-01	Os02g0774700	upstream
	LNC_001324	XLOC_027204	Os10t0474600-00	Os10g0474600	0.96286	2.03e-06				LNC_000818	XLOC_016966	Os02t0773400-01	Os02g0773400	sense_overlapping
	LNC_001324	XLOC_027204	Os07t0285700-01	Os07g0285700	0.962858	2.04e-06				LNC_000818	XLOC_016966	Os02t0774700-02	Os02g0774700	upstream
	LNC_001324	XLOC_027204	Os11t0158000-01	Os11g0158000	0.962809	2.05e-06				LNC_001432	XLOC_029612	Os03t0306900-02	Os03g0306900	upstream
	LNC_001324	XLOC_027204	Os07t0121800-01	Os07g0121800	0.962691	2.08e-06				LNC_001432	XLOC_029612	Os03t0306900-01	Os03g0306900	upstream
	LNC_001324	XLOC_027204	Os04t0457100-01	Os04g0457100	0.962658	2.08e-06				LNC_001432	XLOC_029612	Os03t0307500-01	Os03g0307500	upstream
	LNC_001324	XLOC_027204	Os12t0478400-00	Os12g0478400	0.96248	2.13e-06				LNC_001432	XLOC_029612	Os03t0310400-01	Os03g0310400	upstream
	LNC_001324	XLOC_027204	Os10t0422700-01	Os10g0422700	0.962324	2.17e-06				LNC_001432	XLOC_029612	Os03t0308700-00	Os03g0308700	upstream
	LNC_001324	XLOC_027204	Os10t0439333-00	Os10g0439333	0.96224	2.19e-06				LNC_001432	XLOC_029612	Os03t0308200-01	Os03g0308200	upstream
	LNC_001324	XLOC_027204	Os03t0660400-00	Os03g0660400	0.96224	2.19e-06				LNC_001432	XLOC_029612	Os03t0308200-02	Os03g0308200	upstream
	LNC_001324	XLOC_027204	Os08t0376600-01	Os08g0376600	0.962122	2.22e-06				LNC_001432	XLOC_029612	Os03t0307100-01	Os03g0307100	downstream
	LNC_001324	XLOC_027204	Os05t0500101-01	Os05g0500101	0.962067	2.23e-06				LNC_001432	XLOC_029612	Os03t0307900-01	Os03g0307900	downstream
	LNC_001324	XLOC_027204	Os05t0472000-00	Os05g0472000	0.962027	2.25e-06				LNC_001432	XLOC_029612	Os03t0309200-01	Os03g0309200	upstream
	LNC_001324	XLOC_027204	Os02t0538550-00	Os02g0538550	0.962014	2.25e-06				LNC_001432	XLOC_029612	Os03t0309200-02	Os03g0309200	upstream
	LNC_001324	XLOC_027204	Os04t0309900-00	Os04g0309900	0.961986	2.26e-06				LNC_001432	XLOC_029612	Os03t0306700-01	Os03g0306700	downstream
	LNC_001324	XLOC_027204	Os08t0126100-00	Os08g0126100	0.961976	2.26e-06				LNC_001432	XLOC_029612	Os03t0309800-01	Os03g0309800	upstream
	LNC_001324	XLOC_027204	Os02t0721100-01	Os02g0721100	0.961915	2.27e-06				LNC_001432	XLOC_029612	Os03t0308500-01	Os03g0308500	downstream
	LNC_001324	XLOC_027204	Os09t0284800-00	Os09g0284800	0.961898	2.28e-06				LNC_001432	XLOC_029612	Os03t0307200-01	Os03g0307200	downstream
	LNC_001324	XLOC_027204	Os03t0619151-00	Os03g0619151	0.96189	2.28e-06				LNC_001432	XLOC_029612	Os03t0309300-00	Os03g0309300	upstream
	LNC_001324	XLOC_027204	Os09t0264400-01	Os09g0264400	0.961854	2.29e-06				LNC_001432	XLOC_029612	Os03t0307300-01	Os03g0307300	upstream
	LNC_001324	XLOC_027204	Os08t0229601-01	Os08g0229601	0.961817	2.3e-06				LNC_001432	XLOC_029612	Os03t0310701-00	Os03g0310701	upstream
	LNC_001324	XLOC_027204	Os01t0774100-00	Os01g0774100	0.961787	2.31e-06				LNC_001432	XLOC_029612	Os03t0310000-01	Os03g0310000	upstream
	LNC_001324	XLOC_027204	Os04t0155000-00	Os04g0155000	0.961762	2.32e-06				LNC_001432	XLOC_029612	Os03t0308600-01	Os03g0308600	antisense
	LNC_001324	XLOC_027204	Os11t0469900-00	Os11g0469900	0.961753	2.32e-06				LNC_001432	XLOC_029612	Os03t0307600-00	Os03g0307600	upstream
	LNC_001324	XLOC_027204	Os08t0351200-01	Os08g0351200	0.961659	2.34e-06				LNC_001432	XLOC_029612	Os03t0307800-01	Os03g0307800	upstream
	LNC_001324	XLOC_027204	Os08t0364900-00	Os08g0364900	0.961366	2.42e-06				LNC_001432	XLOC_029612	Os03t0309250-00	Os03g0309250	downstream
	LNC_001324	XLOC_027204	Os12t0538066-00	Os12g0538066	0.961256	2.46e-06				LNC_001432	XLOC_029612	Os03t0309400-01	Os03g0309400	downstream
	LNC_001324	XLOC_027204	Os02t0288600-01	Os02g0288600	0.961177	2.48e-06				LNC_001432	XLOC_029612	Os03t0308900-01	Os03g0308900	downstream
	LNC_001324	XLOC_027204	Os09t0348400-00	Os09g0348400	0.960887	2.56e-06				LNC_001432	XLOC_029612	Os03t0307333-01	Os03g0307333	upstream
	LNC_001324	XLOC_027204	Os02t0766900-00	Os02g0766900	0.960874	2.56e-06				LNC_001432	XLOC_029612	Os03t0310500-01	Os03g0310500	upstream
	LNC_001324	XLOC_027204	Os04t0679000-00	Os04g0679000	0.960782	2.59e-06				LNC_001432	XLOC_029612	Os03t0308100-01	Os03g0308100	upstream
	LNC_001324	XLOC_027204	Os08t0426900-01	Os08g0426900	0.960742	2.6e-06				LNC_001432	XLOC_029612	Os03t0309800-02	Os03g0309800	upstream
	LNC_001324	XLOC_027204	Os06t0307500-00	Os06g0307500	0.960687	2.62e-06				LNC_001432	XLOC_029612	Os03t0308100-03	Os03g0308100	upstream
	LNC_001324	XLOC_027204	Os05t0120300-01	Os05g0120300	0.960553	2.66e-06				LNC_001432	XLOC_029612	Os03t0308100-02	Os03g0308100	upstream
	LNC_001324	XLOC_027204	Os04t0676800-01	Os04g0676800	0.960457	2.69e-06				LNC_001432	XLOC_029612	Os03t0307000-01	Os03g0307000	downstream
	LNC_001324	XLOC_027204	Os02t0127300-01	Os02g0127300	0.960415	2.7e-06				LNC_001432	XLOC_029612	Os03t0308800-02	Os03g0308800	downstream
	LNC_001324	XLOC_027204	Os04t0172400-01	Os04g0172400	0.960415	2.7e-06				LNC_001432	XLOC_029612	Os03t0308800-03	Os03g0308800	downstream
	LNC_001324	XLOC_027204	Os09t0371300-00	Os09g0371300	0.96036	2.72e-06				LNC_001432	XLOC_029612	Os03t0309000-01	Os03g0309000	downstream
	LNC_001324	XLOC_027204	Os11t0235750-00	Os11g0235750	0.960317	2.73e-06				LNC_001432	XLOC_029612	Os03t0308800-01	Os03g0308800	downstream
	LNC_001324	XLOC_027204	Os04t0208800-01	Os04g0208800	0.960271	2.74e-06				LNC_001432	XLOC_029612	Os03t0307700-00	Os03g0307700	downstream
	LNC_001324	XLOC_027204	Os09t0447900-01	Os09g0447900	0.960207	2.76e-06				LNC_001432	XLOC_029612	Os03t0308000-01	Os03g0308000	downstream
	LNC_001324	XLOC_027204	Os03t0134800-00	Os03g0134800	0.960188	2.77e-06				LNC_001432	XLOC_029612	Os03t0306800-01	Os03g0306800	downstream
	LNC_001324	XLOC_027204	Os12t0287800-01	Os12g0287800	0.960106	2.8e-06				LNC_001432	XLOC_029612	Os03t0310600-01	Os03g0310600	downstream
	LNC_001324	XLOC_027204	Os10t0427600-01	Os10g0427600	0.959795	2.89e-06				LNC_001432	XLOC_029612	Os03t0310666-00	Os03g0310666	downstream
	LNC_001324	XLOC_027204	Os07t0302100-00	Os07g0302100	0.959663	2.94e-06				LNC_001432	XLOC_029612	Os03t0307400-01	Os03g0307400	downstream
	LNC_001324	XLOC_027204	Os11t0529900-00	Os11g0529900	0.959646	2.94e-06				LNC_001432	XLOC_029612	Os03t0306400-01	Os03g0306400	upstream
	LNC_001324	XLOC_027204	Os09t0458300-01	Os09g0458300	0.95962	2.95e-06				LNC_001432	XLOC_029612	Os03t0308850-00	Os03g0308850	downstream
	LNC_001324	XLOC_027204	Os06t0241100-01	Os06g0241100	0.959385	3.03e-06				LNC_001433	XLOC_029627	Os03t0310400-01	Os03g0310400	upstream
	LNC_001324	XLOC_027204	Os05t0507000-01	Os05g0507000	0.95935	3.04e-06				LNC_001433	XLOC_029627	Os03t0312350-00	Os03g0312350	upstream
	LNC_001324	XLOC_027204	Os02t0215100-01	Os02g0215100	0.959247	3.07e-06				LNC_001433	XLOC_029627	Os03t0309250-00	Os03g0309250	upstream
	LNC_001324	XLOC_027204	Os09t0463900-00	Os09g0463900	0.959134	3.11e-06				LNC_001433	XLOC_029627	Os03t0308200-01	Os03g0308200	upstream
	LNC_001324	XLOC_027204	Os05t0361000-00	Os05g0361000	0.959133	3.11e-06				LNC_001433	XLOC_029627	Os03t0308200-02	Os03g0308200	upstream
	LNC_001324	XLOC_027204	Os04t0400700-00	Os04g0400700	0.959095	3.12e-06				LNC_001433	XLOC_029627	Os03t0308700-00	Os03g0308700	downstream
	LNC_001324	XLOC_027204	Os04t0175450-00	Os04g0175450	0.959013	3.15e-06				LNC_001433	XLOC_029627	Os03t0309200-01	Os03g0309200	downstream
	LNC_001324	XLOC_027204	Os12t0568350-01	Os12g0568350	0.95894	3.18e-06				LNC_001433	XLOC_029627	Os03t0309200-02	Os03g0309200	downstream
	LNC_001324	XLOC_027204	Os08t0102900-00	Os08g0102900	0.958921	3.18e-06				LNC_001433	XLOC_029627	Os03t0309800-01	Os03g0309800	downstream
	LNC_001324	XLOC_027204	Os02t0207500-01	Os02g0207500	0.958837	3.21e-06				LNC_001433	XLOC_029627	Os03t0311000-01	Os03g0311000	upstream
	LNC_001324	XLOC_027204	Os03t0371800-00	Os03g0371800	0.958778	3.23e-06				LNC_001433	XLOC_029627	Os03t0308500-01	Os03g0308500	downstream
	LNC_001324	XLOC_027204	Os11t0226933-01	Os11g0226933	0.958736	3.25e-06				LNC_001433	XLOC_029627	Os03t0309300-00	Os03g0309300	downstream
	LNC_001324	XLOC_027204	Os11t0638200-00	Os11g0638200	0.958588	3.3e-06				LNC_001433	XLOC_029627	Os03t0310800-01	Os03g0310800	upstream
	LNC_001324	XLOC_027204	Os02t0816200-02	Os02g0816200	0.958585	3.3e-06				LNC_001433	XLOC_029627	Os03t0312300-01	Os03g0312300	downstream
	LNC_001324	XLOC_027204	Os10t0427300-02	Os10g0427300	0.958565	3.31e-06				LNC_001433	XLOC_029627	Os03t0310701-00	Os03g0310701	upstream
	LNC_001324	XLOC_027204	Os11t0673600-00	Os11g0673600	0.9585	3.33e-06				LNC_001433	XLOC_029627	Os03t0310000-01	Os03g0310000	downstream
	LNC_001324	XLOC_027204	Os04t0310400-00	Os04g0310400	0.9585	3.33e-06				LNC_001433	XLOC_029627	Os03t0308600-01	Os03g0308600	downstream
	LNC_001324	XLOC_027204	Os10t0330000-01	Os10g0330000	0.958478	3.34e-06				LNC_001433	XLOC_029627	Os03t0310900-01	Os03g0310900	downstream
	LNC_001324	XLOC_027204	Os11t0599400-00	Os11g0599400	0.958309	3.4e-06				LNC_001433	XLOC_029627	Os03t0311300-01	Os03g0311300	upstream
	LNC_001324	XLOC_027204	Os09t0568700-01	Os09g0568700	0.958259	3.42e-06				LNC_001433	XLOC_029627	Os03t0309400-01	Os03g0309400	upstream
	LNC_001324	XLOC_027204	Os11t0567900-01	Os11g0567900	0.958188	3.44e-06				LNC_001433	XLOC_029627	Os03t0311300-02	Os03g0311300	upstream
	LNC_001324	XLOC_027204	Os12t0559400-00	Os12g0559400	0.958164	3.45e-06				LNC_001433	XLOC_029627	Os03t0308900-01	Os03g0308900	upstream
	LNC_001324	XLOC_027204	Os08t0476650-00	Os08g0476650	0.958104	3.47e-06				LNC_001433	XLOC_029627	Os03t0311401-01	Os03g0311401	downstream
	LNC_001324	XLOC_027204	Os12t0559000-00	Os12g0559000	0.958067	3.49e-06				LNC_001433	XLOC_029627	Os03t0312100-00	Os03g0312100	upstream
	LNC_001324	XLOC_027204	Os11t0167400-00	Os11g0167400	0.958064	3.49e-06				LNC_001433	XLOC_029627	Os03t0311300-03	Os03g0311300	upstream
	LNC_001324	XLOC_027204	Os11t0614500-01	Os11g0614500	0.957841	3.57e-06				LNC_001433	XLOC_029627	Os03t0310500-01	Os03g0310500	upstream
	LNC_001324	XLOC_027204	Os07t0546800-00	Os07g0546800	0.957839	3.57e-06				LNC_001433	XLOC_029627	Os03t0308100-01	Os03g0308100	upstream
	LNC_001324	XLOC_027204	Os05t0527800-01	Os05g0527800	0.957741	3.61e-06				LNC_001433	XLOC_029627	Os03t0309800-02	Os03g0309800	downstream
	LNC_001324	XLOC_027204	Os12t0632900-01	Os12g0632900	0.957739	3.61e-06				LNC_001433	XLOC_029627	Os03t0308100-03	Os03g0308100	upstream
	LNC_001324	XLOC_027204	Os03t0187800-01	Os03g0187800	0.957724	3.62e-06				LNC_001433	XLOC_029627	Os03t0308100-02	Os03g0308100	upstream
	LNC_001324	XLOC_027204	Os11t0230400-00	Os11g0230400	0.957621	3.66e-06				LNC_001433	XLOC_029627	Os03t0308800-02	Os03g0308800	upstream
	LNC_001324	XLOC_027204	Os10t0112500-00	Os10g0112500	0.957566	3.68e-06				LNC_001433	XLOC_029627	Os03t0308800-03	Os03g0308800	upstream
	LNC_001324	XLOC_027204	Os07t0290500-00	Os07g0290500	0.957384	3.75e-06				LNC_001433	XLOC_029627	Os03t0309000-01	Os03g0309000	upstream
	LNC_001324	XLOC_027204	Os05t0355800-00	Os05g0355800	0.957368	3.75e-06				LNC_001433	XLOC_029627	Os03t0308800-01	Os03g0308800	upstream
	LNC_001324	XLOC_027204	Os06t0572000-01	Os06g0572000	0.957199	3.82e-06				LNC_001433	XLOC_029627	Os03t0310600-01	Os03g0310600	downstream
	LNC_001324	XLOC_027204	Os09t0375500-00	Os09g0375500	0.95716	3.84e-06				LNC_001433	XLOC_029627	Os03t0310666-00	Os03g0310666	downstream
	LNC_001324	XLOC_027204	Os11t0694100-01	Os11g0694100	0.957148	3.84e-06				LNC_001433	XLOC_029627	Os03t0311600-01	Os03g0311600	upstream
	LNC_001324	XLOC_027204	Os04t0689300-01	Os04g0689300	0.957117	3.85e-06				LNC_001433	XLOC_029627	Os03t0308850-00	Os03g0308850	upstream
	LNC_001324	XLOC_027204	Os01t0744700-00	Os01g0744700	0.957117	3.85e-06				LNC_001434	XLOC_029629	Os03t0310400-01	Os03g0310400	downstream
	LNC_001324	XLOC_027204	Os06t0256600-01	Os06g0256600	0.957006	3.9e-06				LNC_001434	XLOC_029629	Os03t0312350-00	Os03g0312350	upstream
	LNC_001324	XLOC_027204	Os01t0228600-01	Os01g0228600	0.957006	3.9e-06				LNC_001434	XLOC_029629	Os03t0309250-00	Os03g0309250	upstream
	LNC_001324	XLOC_027204	Os01t0287400-01	Os01g0287400	0.956967	3.91e-06				LNC_001434	XLOC_029629	Os03t0308700-00	Os03g0308700	downstream
	LNC_001324	XLOC_027204	Os01t0602433-00	Os01g0602433	0.956957	3.92e-06				LNC_001434	XLOC_029629	Os03t0313000-01	Os03g0313000	upstream
	LNC_001324	XLOC_027204	Os06t0194200-01	Os06g0194200	0.956923	3.93e-06				LNC_001434	XLOC_029629	Os03t0309200-01	Os03g0309200	downstream
	LNC_001324	XLOC_027204	Os08t0280300-00	Os08g0280300	0.956898	3.94e-06				LNC_001434	XLOC_029629	Os03t0309200-02	Os03g0309200	downstream
	LNC_001324	XLOC_027204	Os06t0266133-00	Os06g0266133	0.956882	3.95e-06				LNC_001434	XLOC_029629	Os03t0311000-01	Os03g0311000	upstream
	LNC_001324	XLOC_027204	Os02t0149900-00	Os02g0149900	0.956813	3.98e-06				LNC_001434	XLOC_029629	Os03t0308500-01	Os03g0308500	downstream
	LNC_001324	XLOC_027204	Os03t0833100-01	Os03g0833100	0.956707	4.02e-06				LNC_001434	XLOC_029629	Os03t0309300-00	Os03g0309300	downstream
	LNC_001324	XLOC_027204	Os06t0470500-00	Os06g0470500	0.956659	4.04e-06				LNC_001434	XLOC_029629	Os03t0310800-01	Os03g0310800	upstream
	LNC_001324	XLOC_027204	Os01t0341200-01	Os01g0341200	0.956407	4.14e-06				LNC_001434	XLOC_029629	Os03t0312300-01	Os03g0312300	downstream
	LNC_001324	XLOC_027204	Os02t0453100-01	Os02g0453100	0.956263	4.21e-06				LNC_001434	XLOC_029629	Os03t0310701-00	Os03g0310701	upstream
	LNC_001324	XLOC_027204	Os02t0246101-00	Os02g0246101	0.956242	4.21e-06				LNC_001434	XLOC_029629	Os03t0310000-01	Os03g0310000	downstream
	LNC_001324	XLOC_027204	Os12t0432000-00	Os12g0432000	0.956036	4.3e-06				LNC_001434	XLOC_029629	Os03t0308600-01	Os03g0308600	downstream
	LNC_001324	XLOC_027204	Os05t0480300-01	Os05g0480300	0.955894	4.37e-06				LNC_001434	XLOC_029629	Os03t0313100-01	Os03g0313100	downstream
	LNC_001324	XLOC_027204	Os01t0692200-01	Os01g0692200	0.955877	4.37e-06				LNC_001434	XLOC_029629	Os03t0310900-01	Os03g0310900	downstream
	LNC_001324	XLOC_027204	Os02t0785000-01	Os02g0785000	0.955765	4.42e-06				LNC_001434	XLOC_029629	Os03t0312500-01	Os03g0312500	upstream
	LNC_001324	XLOC_027204	Os10t0427700-01	Os10g0427700	0.955719	4.44e-06				LNC_001434	XLOC_029629	Os03t0312600-01	Os03g0312600	upstream
	LNC_001324	XLOC_027204	Os03t0607600-00	Os03g0607600	0.955673	4.46e-06				LNC_001434	XLOC_029629	Os03t0311300-01	Os03g0311300	upstream
	LNC_001324	XLOC_027204	Os07t0569800-01	Os07g0569800	0.955595	4.5e-06				LNC_001434	XLOC_029629	Os03t0312500-02	Os03g0312500	upstream
	LNC_001324	XLOC_027204	Os09t0424200-01	Os09g0424200	0.955512	4.54e-06				LNC_001434	XLOC_029629	Os03t0309400-01	Os03g0309400	upstream
	LNC_001324	XLOC_027204	Os01t0705800-01	Os01g0705800	0.955446	4.57e-06				LNC_001434	XLOC_029629	Os03t0311300-02	Os03g0311300	upstream
	LNC_001324	XLOC_027204	Os09t0455900-01	Os09g0455900	0.955427	4.57e-06				LNC_001434	XLOC_029629	Os03t0308900-01	Os03g0308900	upstream
	LNC_001324	XLOC_027204	Os03t0422702-00	Os03g0422702	0.955336	4.62e-06				LNC_001434	XLOC_029629	Os03t0311401-01	Os03g0311401	downstream
	LNC_001324	XLOC_027204	Os01t0606400-01	Os01g0606400	0.95533	4.62e-06				LNC_001434	XLOC_029629	Os03t0312100-00	Os03g0312100	upstream
	LNC_001324	XLOC_027204	Os02t0507900-00	Os02g0507900	0.955222	4.67e-06				LNC_001434	XLOC_029629	Os03t0311300-03	Os03g0311300	upstream
	LNC_001324	XLOC_027204	Os09t0571033-01	Os09g0571033	0.955193	4.68e-06				LNC_001434	XLOC_029629	Os03t0310500-01	Os03g0310500	downstream
	LNC_001324	XLOC_027204	Os11t0549620-01	Os11g0549620	0.95518	4.69e-06				LNC_001434	XLOC_029629	Os03t0309800-02	Os03g0309800	downstream
	LNC_001324	XLOC_027204	Os11t0549300-00	Os11g0549300	0.955157	4.7e-06				LNC_001434	XLOC_029629	Os03t0309800-01	Os03g0309800	downstream
	LNC_001324	XLOC_027204	Os07t0301500-00	Os07g0301500	0.955148	4.7e-06				LNC_001434	XLOC_029629	Os03t0312600-02	Os03g0312600	upstream
	LNC_001324	XLOC_027204	Os02t0601500-01	Os02g0601500	0.955114	4.72e-06				LNC_001434	XLOC_029629	Os03t0308800-02	Os03g0308800	upstream
	LNC_001324	XLOC_027204	Os12t0225900-01	Os12g0225900	0.955084	4.73e-06				LNC_001434	XLOC_029629	Os03t0308800-03	Os03g0308800	upstream
	LNC_001324	XLOC_027204	Os03t0607700-01	Os03g0607700	0.955043	4.75e-06				LNC_001434	XLOC_029629	Os03t0309000-01	Os03g0309000	upstream
	LNC_001324	XLOC_027204	Os06t0641200-00	Os06g0641200	0.954999	4.77e-06				LNC_001434	XLOC_029629	Os03t0308800-01	Os03g0308800	upstream
	LNC_001324	XLOC_027204	Os01t0255700-00	Os01g0255700	0.954887	4.82e-06				LNC_001434	XLOC_029629	Os03t0310600-01	Os03g0310600	upstream
	LNC_001324	XLOC_027204	Os01t0288800-01	Os01g0288800	0.954837	4.85e-06				LNC_001434	XLOC_029629	Os03t0310666-00	Os03g0310666	upstream
	LNC_001324	XLOC_027204	Os04t0154700-00	Os04g0154700	0.954809	4.86e-06				LNC_001434	XLOC_029629	Os03t0311600-01	Os03g0311600	upstream
	LNC_001324	XLOC_027204	Os03t0364400-01	Os03g0364400	0.954792	4.87e-06				LNC_001434	XLOC_029629	Os03t0308850-00	Os03g0308850	upstream
	LNC_001324	XLOC_027204	Os10t0448000-00	Os10g0448000	0.954729	4.9e-06				LNC_001435	XLOC_029645	Os03t0312350-00	Os03g0312350	downstream
	LNC_001324	XLOC_027204	Os09t0314800-00	Os09g0314800	0.954569	4.98e-06				LNC_001435	XLOC_029645	Os03t0312600-01	Os03g0312600	downstream
	LNC_001324	XLOC_027204	Os04t0664950-00	Os04g0664950	0.954481	5.02e-06				LNC_001435	XLOC_029645	Os03t0312600-02	Os03g0312600	downstream
	LNC_001324	XLOC_027204	Os04t0122200-00	Os04g0122200	0.954349	5.09e-06				LNC_001435	XLOC_029645	Os03t0314500-01	Os03g0314500	upstream
	LNC_001324	XLOC_027204	Os07t0252300-01	Os07g0252300	0.954334	5.09e-06				LNC_001435	XLOC_029645	Os03t0313000-01	Os03g0313000	upstream
	LNC_001324	XLOC_027204	Os06t0306500-00	Os06g0306500	0.954223	5.15e-06				LNC_001435	XLOC_029645	Os03t0311000-01	Os03g0311000	downstream
	LNC_001324	XLOC_027204	Os06t0659400-01	Os06g0659400	0.954117	5.2e-06				LNC_001435	XLOC_029645	Os03t0314700-01	Os03g0314700	upstream
	LNC_001324	XLOC_027204	Os08t0463100-01	Os08g0463100	0.953989	5.27e-06				LNC_001435	XLOC_029645	Os03t0314400-01	Os03g0314400	upstream
	LNC_001324	XLOC_027204	Os06t0616900-01	Os06g0616900	0.953961	5.28e-06				LNC_001435	XLOC_029645	Os03t0310800-01	Os03g0310800	downstream
	LNC_001324	XLOC_027204	Os10t0444566-00	Os10g0444566	0.953946	5.29e-06				LNC_001435	XLOC_029645	Os03t0312300-01	Os03g0312300	upstream
	LNC_001324	XLOC_027204	Os11t0233201-01	Os11g0233201	0.953866	5.33e-06				LNC_001435	XLOC_029645	Os03t0310701-00	Os03g0310701	downstream
	LNC_001324	XLOC_027204	Os07t0250100-00	Os07g0250100	0.953837	5.34e-06				LNC_001435	XLOC_029645	Os03t0313800-00	Os03g0313800	downstream
	LNC_001324	XLOC_027204	Os11t0644000-00	Os11g0644000	0.953814	5.35e-06				LNC_001435	XLOC_029645	Os03t0314500-02	Os03g0314500	upstream
	LNC_001324	XLOC_027204	Os01t0387865-01	Os01g0387865	0.953668	5.43e-06				LNC_001435	XLOC_029645	Os03t0310900-01	Os03g0310900	upstream
	LNC_001324	XLOC_027204	Os06t0327400-00	Os06g0327400	0.953638	5.45e-06				LNC_001435	XLOC_029645	Os03t0313600-01	Os03g0313600	upstream
	LNC_001324	XLOC_027204	Os07t0629900-00	Os07g0629900	0.95355	5.49e-06				LNC_001435	XLOC_029645	Os03t0314100-02	Os03g0314100	upstream
	LNC_001324	XLOC_027204	Os08t0423400-01	Os08g0423400	0.95344	5.55e-06				LNC_001435	XLOC_029645	Os03t0311300-01	Os03g0311300	downstream
	LNC_001324	XLOC_027204	Os10t0108700-02	Os10g0108700	0.953394	5.57e-06				LNC_001435	XLOC_029645	Os03t0311300-03	Os03g0311300	downstream
	LNC_001324	XLOC_027204	Os07t0590100-01	Os07g0590100	0.953339	5.6e-06				LNC_001435	XLOC_029645	Os03t0311300-02	Os03g0311300	downstream
	LNC_001324	XLOC_027204	Os03t0446200-00	Os03g0446200	0.953301	5.62e-06				LNC_001435	XLOC_029645	Os03t0311401-01	Os03g0311401	upstream
	LNC_001324	XLOC_027204	Os05t0583600-01	Os05g0583600	0.953261	5.64e-06				LNC_001435	XLOC_029645	Os03t0312100-00	Os03g0312100	downstream
	LNC_001324	XLOC_027204	Os07t0120000-00	Os07g0120000	0.953186	5.69e-06				LNC_001435	XLOC_029645	Os03t0310500-01	Os03g0310500	downstream
	LNC_001324	XLOC_027204	Os04t0142100-00	Os04g0142100	0.953171	5.69e-06				LNC_001435	XLOC_029645	Os03t0314100-01	Os03g0314100	upstream
	LNC_001324	XLOC_027204	Os05t0291700-01	Os05g0291700	0.953136	5.71e-06				LNC_001435	XLOC_029645	Os03t0313100-01	Os03g0313100	downstream
	LNC_001324	XLOC_027204	Os01t0772100-01	Os01g0772100	0.953066	5.75e-06				LNC_001435	XLOC_029645	Os03t0312500-01	Os03g0312500	downstream
	LNC_001324	XLOC_027204	Os01t0866000-01	Os01g0866000	0.953039	5.76e-06				LNC_001435	XLOC_029645	Os03t0312500-02	Os03g0312500	downstream
	LNC_001324	XLOC_027204	Os02t0107300-01	Os02g0107300	0.952908	5.84e-06				LNC_001435	XLOC_029645	Os03t0314450-00	Os03g0314450	downstream
	LNC_001324	XLOC_027204	Os09t0333500-01	Os09g0333500	0.952895	5.84e-06				LNC_001435	XLOC_029645	Os03t0314200-01	Os03g0314200	downstream
	LNC_001324	XLOC_027204	Os07t0268800-01	Os07g0268800	0.952893	5.84e-06				LNC_001435	XLOC_029645	Os03t0313300-01	Os03g0313300	downstream
	LNC_001324	XLOC_027204	Os01t0948900-01	Os01g0948900	0.952863	5.86e-06				LNC_001435	XLOC_029645	Os03t0310600-01	Os03g0310600	upstream
	LNC_001324	XLOC_027204	Os02t0594750-00	Os02g0594750	0.952856	5.86e-06				LNC_001435	XLOC_029645	Os03t0310666-00	Os03g0310666	upstream
	LNC_001324	XLOC_027204	Os02t0828100-01	Os02g0828100	0.952832	5.88e-06				LNC_001435	XLOC_029645	Os03t0314750-01	Os03g0314750	upstream
	LNC_001324	XLOC_027204	Os11t0479100-00	Os11g0479100	0.95266	5.97e-06				LNC_001435	XLOC_029645	Os03t0311600-01	Os03g0311600	downstream
	LNC_001324	XLOC_027204	Os12t0171801-01	Os12g0171801	0.952567	6.03e-06				LNC_001436	XLOC_029665	Os03t0314500-02	Os03g0314500	downstream
	LNC_001324	XLOC_027204	Os07t0191625-00	Os07g0191625	0.952415	6.11e-06				LNC_001436	XLOC_029665	Os03t0313600-01	Os03g0313600	downstream
	LNC_001324	XLOC_027204	Os03t0797902-00	Os03g0797902	0.952385	6.13e-06				LNC_001436	XLOC_029665	Os03t0315200-00	Os03g0315200	antisense
	LNC_001324	XLOC_027204	Os06t0288100-01	Os06g0288100	0.95237	6.14e-06				LNC_001436	XLOC_029665	Os03t0314500-01	Os03g0314500	downstream
	LNC_001324	XLOC_027204	Os01t0240700-00	Os01g0240700	0.95232	6.17e-06				LNC_001436	XLOC_029665	Os03t0314450-00	Os03g0314450	upstream
	LNC_001324	XLOC_027204	Os03t0346500-01	Os03g0346500	0.952292	6.18e-06				LNC_001436	XLOC_029665	Os03t0314700-01	Os03g0314700	downstream
	LNC_001324	XLOC_027204	Os01t0508500-01	Os01g0508500	0.952248	6.21e-06				LNC_001436	XLOC_029665	Os03t0314200-01	Os03g0314200	upstream
	LNC_001324	XLOC_027204	Os10t0133500-01	Os10g0133500	0.952246	6.21e-06				LNC_001436	XLOC_029665	Os03t0316900-01	Os03g0316900	upstream
	LNC_001324	XLOC_027204	Os11t0558566-00	Os11g0558566	0.95218	6.25e-06				LNC_001436	XLOC_029665	Os03t0316200-01	Os03g0316200	upstream
	LNC_001324	XLOC_027204	Os07t0470300-00	Os07g0470300	0.952135	6.27e-06				LNC_001436	XLOC_029665	Os03t0317000-01	Os03g0317000	upstream
	LNC_001324	XLOC_027204	Os06t0365200-01	Os06g0365200	0.952079	6.31e-06				LNC_001436	XLOC_029665	Os03t0314100-02	Os03g0314100	downstream
	LNC_001324	XLOC_027204	Os03t0365800-01	Os03g0365800	0.951994	6.35e-06				LNC_001436	XLOC_029665	Os03t0315800-01	Os03g0315800	downstream
	LNC_001324	XLOC_027204	Os09t0423902-01	Os09g0423902	0.951897	6.41e-06				LNC_001436	XLOC_029665	Os03t0315800-02	Os03g0315800	downstream
	LNC_001324	XLOC_027204	Os11t0593100-01	Os11g0593100	0.95189	6.42e-06				LNC_001436	XLOC_029665	Os03t0314100-01	Os03g0314100	downstream
	LNC_001324	XLOC_027204	Os04t0419100-01	Os04g0419100	0.95187	6.43e-06				LNC_001436	XLOC_029665	Os03t0314400-01	Os03g0314400	downstream
	LNC_001324	XLOC_027204	Os06t0632300-00	Os06g0632300	0.951854	6.44e-06				LNC_001436	XLOC_029665	Os03t0315400-01	Os03g0315400	downstream
	LNC_001324	XLOC_027204	Os12t0141050-00	Os12g0141050	0.951813	6.46e-06				LNC_001436	XLOC_029665	Os03t0314800-01	Os03g0314800	upstream
	LNC_001324	XLOC_027204	Os09t0415300-01	Os09g0415300	0.951622	6.58e-06				LNC_001436	XLOC_029665	Os03t0314750-01	Os03g0314750	downstream
	LNC_001324	XLOC_027204	Os07t0183100-00	Os07g0183100	0.951586	6.6e-06				LNC_001436	XLOC_029665	Os03t0313800-00	Os03g0313800	upstream
	LNC_001324	XLOC_027204	Os07t0269800-00	Os07g0269800	0.951569	6.61e-06				Os03t0730750-00	Os03g0730750	Os03t0730000-01	Os03g0730000	upstream
	LNC_001324	XLOC_027204	Os04t0285601-01	Os04g0285601	0.951536	6.63e-06				Os03t0730750-00	Os03g0730750	Os03t0730200-00	Os03g0730200	downstream
	LNC_001324	XLOC_027204	Os03t0831550-00	Os03g0831550	0.951524	6.64e-06				Os03t0730750-00	Os03g0730750	Os03t0729200-03	Os03g0729200	upstream
	LNC_001324	XLOC_027204	Os02t0467400-01	Os02g0467400	0.951436	6.69e-06				Os03t0730750-00	Os03g0730750	Os03t0729200-02	Os03g0729200	upstream
	LNC_001324	XLOC_027204	Os03t0577800-01	Os03g0577800	0.9514	6.71e-06				Os03t0730750-00	Os03g0730750	Os03t0729200-01	Os03g0729200	upstream
	LNC_001324	XLOC_027204	Os05t0280600-00	Os05g0280600	0.951315	6.76e-06				Os03t0730750-00	Os03g0730750	Os03t0729100-01	Os03g0729100	upstream
	LNC_001324	XLOC_027204	Os09t0435700-00	Os09g0435700	0.951304	6.77e-06				Os03t0730750-00	Os03g0730750	Os03t0732000-00	Os03g0732000	downstream
	LNC_001324	XLOC_027204	Os01t0174600-01	Os01g0174600	0.951188	6.84e-06				Os03t0730750-00	Os03g0730750	Os03t0731500-01	Os03g0731500	upstream
	LNC_001324	XLOC_027204	Os03t0435300-00	Os03g0435300	0.951152	6.86e-06				Os03t0730750-00	Os03g0730750	Os03t0729500-01	Os03g0729500	downstream
	LNC_001324	XLOC_027204	Os06t0545200-00	Os06g0545200	0.951133	6.88e-06				Os03t0730750-00	Os03g0730750	Os03t0730400-02	Os03g0730400	downstream
	LNC_001324	XLOC_027204	Os10t0459900-01	Os10g0459900	0.951133	6.88e-06				Os03t0730750-00	Os03g0730750	Os03t0730400-01	Os03g0730400	downstream
	LNC_001324	XLOC_027204	Os09t0552500-01	Os09g0552500	0.951008	6.95e-06				Os03t0730750-00	Os03g0730750	Os03t0731050-00	Os03g0731050	upstream
	LNC_001324	XLOC_027204	Os01t0660500-00	Os01g0660500	0.950971	6.98e-06				Os03t0730750-00	Os03g0730750	Os03t0730700-00	Os03g0730700	antisense
	LNC_001324	XLOC_027204	Os12t0595800-01	Os12g0595800	0.95093	7e-06				Os03t0730750-00	Os03g0730750	Os03t0730301-00	Os03g0730301	upstream
	LNC_001324	XLOC_027204	Os05t0104600-01	Os05g0104600	0.950818	7.07e-06				Os03t0730750-00	Os03g0730750	Os03t0729800-00	Os03g0729800	downstream
	LNC_001324	XLOC_027204	Os02t0198000-01	Os02g0198000	0.950815	7.08e-06				Os03t0730750-00	Os03g0730750	Os03t0731025-01	Os03g0731025	downstream
	LNC_001324	XLOC_027204	Os08t0195900-00	Os08g0195900	0.950803	7.08e-06				Os03t0730750-00	Os03g0730750	Os03t0731800-01	Os03g0731800	upstream
	LNC_001324	XLOC_027204	Os09t0247101-01	Os09g0247101	0.9508	7.09e-06				Os03t0730750-00	Os03g0730750	Os03t0729000-01	Os03g0729000	upstream
	LNC_001324	XLOC_027204	Os08t0443800-01	Os08g0443800	0.950749	7.12e-06				Os03t0730750-00	Os03g0730750	Os03t0731100-01	Os03g0731100	upstream
	LNC_001324	XLOC_027204	Os04t0131800-00	Os04g0131800	0.950733	7.13e-06				Os03t0730750-00	Os03g0730750	Os03t0729900-01	Os03g0729900	upstream
	LNC_001324	XLOC_027204	Os01t0115566-00	Os01g0115566	0.950699	7.15e-06				Os03t0730750-00	Os03g0730750	Os03t0730500-01	Os03g0730500	downstream
	LNC_001324	XLOC_027204	Os11t0691800-01	Os11g0691800	0.950555	7.24e-06				Os03t0730750-00	Os03g0730750	Os03t0730500-02	Os03g0730500	downstream
	LNC_001324	XLOC_027204	Os07t0539700-01	Os07g0539700	0.950541	7.25e-06				Os03t0730750-00	Os03g0730750	Os03t0730800-01	Os03g0730800	downstream
	LNC_001324	XLOC_027204	Os11t0153500-01	Os11g0153500	0.95048	7.29e-06				Os03t0730750-00	Os03g0730750	Os03t0730100-00	Os03g0730100	downstream
	LNC_001324	XLOC_027204	Os06t0611100-01	Os06g0611100	0.950475	7.3e-06				Os03t0730750-00	Os03g0730750	Os03t0731500-02	Os03g0731500	upstream
	LNC_001324	XLOC_027204	Os09t0356000-00	Os09g0356000	0.950299	7.41e-06				Os03t0730750-00	Os03g0730750	Os03t0729700-01	Os03g0729700	downstream
	LNC_001324	XLOC_027204	Os06t0531500-00	Os06g0531500	0.950194	7.48e-06				Os03t0730750-00	Os03g0730750	Os03t0732200-01	Os03g0732200	downstream
	LNC_001324	XLOC_027204	Os05t0333600-01	Os05g0333600	0.950143	7.51e-06				Os03t0730750-00	Os03g0730750	Os03t0729300-01	Os03g0729300	upstream
	LNC_001324	XLOC_027204	Os02t0700901-00	Os02g0700901	0.950086	7.55e-06				Os03t0730750-00	Os03g0730750	Os03t0731850-00	Os03g0731850	downstream
	LNC_001324	XLOC_027204	Os02t0185633-00	Os02g0185633	0.950062	7.57e-06				Os03t0730750-00	Os03g0730750	Os03t0731900-01	Os03g0731900	downstream
	LNC_001324	XLOC_027204	Os02t0795300-01	Os02g0795300	-0.952731	5.93e-06				Os03t0730750-00	Os03g0730750	Os03t0730433-00	Os03g0730433	upstream
	LNC_001324	XLOC_027204	Os02t0794700-01	Os02g0794700	-0.9533	5.62e-06				Os03t0730750-00	Os03g0730750	Os03t0729600-01	Os03g0729600	downstream
	LNC_001321	XLOC_027158	Os12t0175600-00	Os12g0175600	0.975716	3.06e-07				LNC_000811	XLOC_016871	Os02t0761100-01	Os02g0761100	upstream
	LNC_001321	XLOC_027158	Os03t0564800-00	Os03g0564800	0.971014	6.75e-07				LNC_000811	XLOC_016871	Os02t0759200-00	Os02g0759200	downstream
	LNC_001321	XLOC_027158	Os11t0275900-00	Os11g0275900	0.968744	9.44e-07				LNC_000811	XLOC_016871	Os02t0760500-01	Os02g0760500	downstream
	LNC_001321	XLOC_027158	Os09t0460350-01	Os09g0460350	0.968198	1.02e-06				LNC_000811	XLOC_016871	Os02t0761500-01	Os02g0761500	downstream
	LNC_001321	XLOC_027158	Os10t0128502-00	Os10g0128502	0.96663	1.26e-06				LNC_000811	XLOC_016871	Os02t0759000-01	Os02g0759000	upstream
	LNC_001321	XLOC_027158	Os10t0530300-00	Os10g0530300	0.965707	1.43e-06				LNC_000811	XLOC_016871	Os02t0761300-00	Os02g0761300	downstream
	LNC_001321	XLOC_027158	Os05t0137000-01	Os05g0137000	0.9645	1.66e-06				LNC_000811	XLOC_016871	Os02t0760200-02	Os02g0760200	upstream
	LNC_001321	XLOC_027158	Os02t0325401-01	Os02g0325401	0.962083	2.23e-06				LNC_000811	XLOC_016871	Os02t0758800-01	Os02g0758800	upstream
	LNC_001321	XLOC_027158	Os10t0209433-00	Os10g0209433	0.957918	3.54e-06				LNC_000811	XLOC_016871	Os02t0757900-02	Os02g0757900	upstream
	LNC_001321	XLOC_027158	Os01t0127000-01	Os01g0127000	0.95763	3.65e-06				LNC_000811	XLOC_016871	Os02t0760600-01	Os02g0760600	upstream
	LNC_001321	XLOC_027158	Os01t0154600-01	Os01g0154600	0.957156	3.84e-06				LNC_000811	XLOC_016871	Os02t0761400-01	Os02g0761400	upstream
	LNC_001321	XLOC_027158	Os10t0335000-00	Os10g0335000	0.956264	4.2e-06				LNC_000811	XLOC_016871	Os02t0761600-01	Os02g0761600	downstream
	LNC_001321	XLOC_027158	Os01t0913600-01	Os01g0913600	0.955526	4.53e-06				LNC_000811	XLOC_016871	Os02t0761200-01	Os02g0761200	downstream
	LNC_001321	XLOC_027158	Os08t0258600-00	Os08g0258600	0.955437	4.57e-06				LNC_000811	XLOC_016871	Os02t0759400-01	Os02g0759400	downstream
	LNC_001321	XLOC_027158	Os03t0368650-00	Os03g0368650	0.954771	4.88e-06				LNC_000811	XLOC_016871	Os02t0757900-01	Os02g0757900	upstream
	LNC_001321	XLOC_027158	Os06t0629687-00	Os06g0629687	0.954738	4.9e-06				LNC_000811	XLOC_016871	Os02t0757700-01	Os02g0757700	downstream
	LNC_001321	XLOC_027158	Os03t0742300-01	Os03g0742300	0.95473	4.9e-06				LNC_000811	XLOC_016871	Os02t0757700-02	Os02g0757700	downstream
	LNC_001321	XLOC_027158	Os02t0511100-00	Os02g0511100	0.954655	4.94e-06				LNC_000811	XLOC_016871	Os02t0758100-01	Os02g0758100	downstream
	LNC_001321	XLOC_027158	Os05t0573950-00	Os05g0573950	0.952516	6.05e-06				LNC_000811	XLOC_016871	Os02t0759500-01	Os02g0759500	downstream
	LNC_001321	XLOC_027158	Os06t0226050-00	Os06g0226050	0.95141	6.7e-06				LNC_000811	XLOC_016871	Os02t0759500-02	Os02g0759500	downstream
	LNC_001321	XLOC_027158	Os04t0192775-00	Os04g0192775	0.9513	6.77e-06				LNC_000811	XLOC_016871	Os02t0759500-03	Os02g0759500	downstream
	LNC_001321	XLOC_027158	Os07t0532800-00	Os07g0532800	0.950943	7e-06				LNC_000811	XLOC_016871	Os02t0761700-01	Os02g0761700	downstream
	LNC_001321	XLOC_027158	Os02t0105600-00	Os02g0105600	0.950368	7.37e-06				LNC_000811	XLOC_016871	Os02t0760000-00	Os02g0760000	downstream
	LNC_001321	XLOC_027158	Os08t0487050-00	Os08g0487050	0.95013	7.52e-06				LNC_000811	XLOC_016871	Os02t0760200-01	Os02g0760200	upstream
	LNC_001323	XLOC_027202	Os10t0580550-01	Os10g0580550	0.993852	6.5e-10				LNC_000811	XLOC_016871	Os02t0759800-02	Os02g0759800	downstream
	LNC_001323	XLOC_027202	Os10t0473200-01	Os10g0473200	0.991041	3.52e-09				LNC_000811	XLOC_016871	Os02t0759800-01	Os02g0759800	downstream
	LNC_001323	XLOC_027202	Os01t0524500-02	Os01g0524500	0.991037	3.53e-09				LNC_000811	XLOC_016871	Os02t0758000-01	Os02g0758000	downstream
	LNC_001323	XLOC_027202	Os08t0108100-01	Os08g0108100	0.990643	4.28e-09				LNC_000811	XLOC_016871	Os02t0761000-01	Os02g0761000	upstream
	LNC_001323	XLOC_027202	Os03t0438900-01	Os03g0438900	0.990533	4.51e-09				LNC_000811	XLOC_016871	Os02t0759700-04	Os02g0759700	upstream
	LNC_001323	XLOC_027202	Os05t0479900-01	Os05g0479900	0.990306	5.02e-09				LNC_000811	XLOC_016871	Os02t0759700-02	Os02g0759700	upstream
	LNC_001323	XLOC_027202	Os11t0172100-00	Os11g0172100	0.989949	5.9e-09				LNC_000811	XLOC_016871	Os02t0759700-03	Os02g0759700	upstream
	LNC_001323	XLOC_027202	Os04t0691000-01	Os04g0691000	0.989824	6.24e-09				LNC_000811	XLOC_016871	Os02t0759700-01	Os02g0759700	upstream
	LNC_001323	XLOC_027202	Os09t0300800-01	Os09g0300800	0.988802	9.58e-09				LNC_000811	XLOC_016871	Os02t0757800-01	Os02g0757800	upstream
	LNC_001323	XLOC_027202	Os04t0244201-01	Os04g0244201	0.98874	9.82e-09				LNC_000811	XLOC_016871	Os02t0759600-00	Os02g0759600	downstream
	LNC_001323	XLOC_027202	Os06t0328650-01	Os06g0328650	0.98864	1.02e-08				LNC_000811	XLOC_016871	Os02t0759900-01	Os02g0759900	upstream
	LNC_001323	XLOC_027202	Os02t0231850-01	Os02g0231850	0.988091	1.26e-08				LNC_000811	XLOC_016871	Os02t0760300-01	Os02g0760300	downstream
	LNC_001323	XLOC_027202	Os11t0175800-01	Os11g0175800	0.988069	1.27e-08				LNC_000811	XLOC_016871	Os02t0761150-00	Os02g0761150	downstream
	LNC_001323	XLOC_027202	Os02t0594750-00	Os02g0594750	0.987973	1.32e-08				LNC_000811	XLOC_016871	Os02t0758200-01	Os02g0758200	upstream
	LNC_001323	XLOC_027202	Os01t0200200-00	Os01g0200200	0.987779	1.42e-08				LNC_000811	XLOC_016871	Os02t0760400-01	Os02g0760400	upstream
	LNC_001323	XLOC_027202	Os02t0792100-01	Os02g0792100	0.987699	1.46e-08				LNC_000810	XLOC_016866	Os02t0756850-01	Os02g0756850	downstream
	LNC_001323	XLOC_027202	Os01t0824000-01	Os01g0824000	0.98749	1.57e-08				LNC_000810	XLOC_016866	Os02t0759200-00	Os02g0759200	upstream
	LNC_001323	XLOC_027202	Os02t0652000-01	Os02g0652000	0.987219	1.73e-08				LNC_000810	XLOC_016866	Os02t0760500-01	Os02g0760500	downstream
	LNC_001323	XLOC_027202	Os11t0197725-01	Os11g0197725	0.9872	1.75e-08				LNC_000810	XLOC_016866	Os02t0757400-00	Os02g0757400	upstream
	LNC_001323	XLOC_027202	Os05t0449100-01	Os05g0449100	0.987035	1.85e-08				LNC_000810	XLOC_016866	Os02t0759000-01	Os02g0759000	downstream
	LNC_001323	XLOC_027202	Os12t0289833-01	Os12g0289833	0.986847	1.97e-08				LNC_000810	XLOC_016866	Os02t0760200-02	Os02g0760200	upstream
	LNC_001323	XLOC_027202	Os02t0467400-01	Os02g0467400	0.986621	2.13e-08				LNC_000810	XLOC_016866	Os02t0758800-01	Os02g0758800	downstream
	LNC_001323	XLOC_027202	Os12t0543650-00	Os12g0543650	0.986546	2.18e-08				LNC_000810	XLOC_016866	Os02t0756600-01	Os02g0756600	upstream
	LNC_001323	XLOC_027202	Os05t0583600-01	Os05g0583600	0.986508	2.21e-08				LNC_000810	XLOC_016866	Os02t0757900-02	Os02g0757900	upstream
	LNC_001323	XLOC_027202	Os08t0538100-00	Os08g0538100	0.9862	2.45e-08				LNC_000810	XLOC_016866	Os02t0760600-01	Os02g0760600	upstream
	LNC_001323	XLOC_027202	Os09t0333500-01	Os09g0333500	0.985948	2.65e-08				LNC_000810	XLOC_016866	Os02t0759400-01	Os02g0759400	upstream
	LNC_001323	XLOC_027202	Os07t0643100-01	Os07g0643100	0.985903	2.69e-08				LNC_000810	XLOC_016866	Os02t0757900-01	Os02g0757900	upstream
	LNC_001323	XLOC_027202	Os04t0621650-01	Os04g0621650	0.985487	3.06e-08				LNC_000810	XLOC_016866	Os02t0757700-01	Os02g0757700	downstream
	LNC_001323	XLOC_027202	Os03t0371600-00	Os03g0371600	0.985205	3.34e-08				LNC_000810	XLOC_016866	Os02t0757700-02	Os02g0757700	downstream
	LNC_001323	XLOC_027202	Os02t0504850-00	Os02g0504850	0.985196	3.35e-08				LNC_000810	XLOC_016866	Os02t0758200-01	Os02g0758200	antisense
	LNC_001323	XLOC_027202	Os01t0877001-01	Os01g0877001	0.984977	3.58e-08				LNC_000810	XLOC_016866	Os02t0758100-01	Os02g0758100	downstream
	LNC_001323	XLOC_027202	Os09t0329000-00	Os09g0329000	0.984861	3.7e-08				LNC_000810	XLOC_016866	Os02t0759500-01	Os02g0759500	upstream
	LNC_001323	XLOC_027202	Os06t0288100-01	Os06g0288100	0.984648	3.94e-08				LNC_000810	XLOC_016866	Os02t0759500-02	Os02g0759500	upstream
	LNC_001323	XLOC_027202	Os03t0786400-01	Os03g0786400	0.984598	4e-08				LNC_000810	XLOC_016866	Os02t0759500-03	Os02g0759500	upstream
	LNC_001323	XLOC_027202	Os10t0529600-01	Os10g0529600	0.984437	4.19e-08				LNC_000810	XLOC_016866	Os02t0760000-00	Os02g0760000	downstream
	LNC_001323	XLOC_027202	Os08t0236866-01	Os08g0236866	0.984419	4.21e-08				LNC_000810	XLOC_016866	Os02t0760200-01	Os02g0760200	upstream
	LNC_001323	XLOC_027202	Os09t0373100-00	Os09g0373100	0.984193	4.49e-08				LNC_000810	XLOC_016866	Os02t0759800-02	Os02g0759800	downstream
	LNC_001323	XLOC_027202	Os03t0426350-00	Os03g0426350	0.984021	4.71e-08				LNC_000810	XLOC_016866	Os02t0759800-01	Os02g0759800	downstream
	LNC_001323	XLOC_027202	Os01t0945700-00	Os01g0945700	0.983555	5.36e-08				LNC_000810	XLOC_016866	Os02t0758000-01	Os02g0758000	downstream
	LNC_001323	XLOC_027202	Os01t0770200-01	Os01g0770200	0.98353	5.4e-08				LNC_000810	XLOC_016866	Os02t0759700-04	Os02g0759700	upstream
	LNC_001323	XLOC_027202	Os03t0430500-00	Os03g0430500	0.983173	5.94e-08				LNC_000810	XLOC_016866	Os02t0759700-02	Os02g0759700	upstream
	LNC_001323	XLOC_027202	Os01t0392600-02	Os01g0392600	0.982938	6.32e-08				LNC_000810	XLOC_016866	Os02t0759700-03	Os02g0759700	upstream
	LNC_001323	XLOC_027202	Os03t0134600-01	Os03g0134600	0.982698	6.73e-08				LNC_000810	XLOC_016866	Os02t0759700-01	Os02g0759700	upstream
	LNC_001323	XLOC_027202	Os07t0664900-00	Os07g0664900	0.982667	6.78e-08				LNC_000810	XLOC_016866	Os02t0757100-01	Os02g0757100	downstream
	LNC_001323	XLOC_027202	Os08t0426900-01	Os08g0426900	0.982563	6.97e-08				LNC_000810	XLOC_016866	Os02t0757800-01	Os02g0757800	upstream
	LNC_001323	XLOC_027202	Os01t0301700-01	Os01g0301700	0.982557	6.98e-08				LNC_000810	XLOC_016866	Os02t0759600-00	Os02g0759600	downstream
	LNC_001323	XLOC_027202	Os03t0859100-02	Os03g0859100	0.982195	7.65e-08				LNC_000810	XLOC_016866	Os02t0759900-01	Os02g0759900	upstream
	LNC_001323	XLOC_027202	Os11t0514100-00	Os11g0514100	0.98196	8.11e-08				LNC_000810	XLOC_016866	Os02t0760300-01	Os02g0760300	downstream
	LNC_001323	XLOC_027202	Os07t0495175-00	Os07g0495175	0.981864	8.31e-08				LNC_000810	XLOC_016866	Os02t0756800-01	Os02g0756800	upstream
	LNC_001323	XLOC_027202	Os04t0644100-01	Os04g0644100	0.981829	8.38e-08				LNC_000810	XLOC_016866	Os02t0760400-01	Os02g0760400	upstream
	LNC_001323	XLOC_027202	Os07t0575500-00	Os07g0575500	0.981771	8.5e-08				LNC_000813	XLOC_016895	Os02t0764700-01	Os02g0764700	downstream
	LNC_001323	XLOC_027202	Os09t0493000-01	Os09g0493000	0.981684	8.69e-08				LNC_000813	XLOC_016895	Os02t0763000-01	Os02g0763000	downstream
	LNC_001323	XLOC_027202	Os11t0230400-00	Os11g0230400	0.981574	8.92e-08				LNC_000813	XLOC_016895	Os02t0761900-01	Os02g0761900	upstream
	LNC_001323	XLOC_027202	Os05t0468900-01	Os05g0468900	0.981354	9.41e-08				LNC_000813	XLOC_016895	Os02t0761900-02	Os02g0761900	upstream
	LNC_001323	XLOC_027202	Os07t0684850-01	Os07g0684850	0.98105	1.01e-07				LNC_000813	XLOC_016895	Os02t0762300-01	Os02g0762300	upstream
	LNC_001323	XLOC_027202	Os02t0197300-00	Os02g0197300	0.981048	1.01e-07				LNC_000813	XLOC_016895	Os02t0762600-01	Os02g0762600	upstream
	LNC_001323	XLOC_027202	Os10t0155100-01	Os10g0155100	0.98102	1.02e-07				LNC_000813	XLOC_016895	Os02t0762200-01	Os02g0762200	upstream
	LNC_001323	XLOC_027202	Os02t0107300-01	Os02g0107300	0.980864	1.06e-07				LNC_000813	XLOC_016895	Os02t0762400-01	Os02g0762400	downstream
	LNC_001323	XLOC_027202	Os09t0334050-00	Os09g0334050	0.980845	1.06e-07				LNC_000813	XLOC_016895	Os02t0763800-01	Os02g0763800	upstream
	LNC_001323	XLOC_027202	Os11t0493700-00	Os11g0493700	0.980757	1.08e-07				LNC_000813	XLOC_016895	Os02t0765400-00	Os02g0765400	upstream
	LNC_001323	XLOC_027202	Os03t0446200-00	Os03g0446200	0.980509	1.15e-07				LNC_000813	XLOC_016895	Os02t0765800-00	Os02g0765800	downstream
	LNC_001323	XLOC_027202	Os10t0330000-01	Os10g0330000	0.980401	1.18e-07				LNC_000813	XLOC_016895	Os02t0761700-01	Os02g0761700	upstream
	LNC_001323	XLOC_027202	Os12t0455100-01	Os12g0455100	0.980309	1.2e-07				LNC_000813	XLOC_016895	Os02t0764100-01	Os02g0764100	upstream
	LNC_001323	XLOC_027202	Os10t0103500-00	Os10g0103500	0.980273	1.21e-07				LNC_000813	XLOC_016895	Os02t0761400-01	Os02g0761400	downstream
	LNC_001323	XLOC_027202	Os04t0451000-01	Os04g0451000	0.980002	1.29e-07				LNC_000813	XLOC_016895	Os02t0766000-01	Os02g0766000	downstream
	LNC_001323	XLOC_027202	Os09t0440851-01	Os09g0440851	0.979799	1.35e-07				LNC_000813	XLOC_016895	Os02t0763900-01	Os02g0763900	upstream
	LNC_001323	XLOC_027202	Os04t0420033-00	Os04g0420033	0.979707	1.37e-07				LNC_000813	XLOC_016895	Os02t0766000-02	Os02g0766000	downstream
	LNC_001323	XLOC_027202	Os05t0457600-00	Os05g0457600	0.97941	1.47e-07				LNC_000813	XLOC_016895	Os02t0761600-01	Os02g0761600	upstream
	LNC_001323	XLOC_027202	Os02t0745200-02	Os02g0745200	0.979383	1.47e-07				LNC_000813	XLOC_016895	Os02t0763501-00	Os02g0763501	downstream
	LNC_001323	XLOC_027202	Os02t0185633-00	Os02g0185633	0.979257	1.51e-07				LNC_000813	XLOC_016895	Os02t0764400-01	Os02g0764400	upstream
	LNC_001323	XLOC_027202	Os01t0198702-01	Os01g0198702	0.97922	1.53e-07				LNC_000813	XLOC_016895	Os02t0764500-01	Os02g0764500	downstream
	LNC_001323	XLOC_027202	Os11t0209050-00	Os11g0209050	0.979204	1.53e-07				LNC_000813	XLOC_016895	Os02t0762800-00	Os02g0762800	upstream
	LNC_001323	XLOC_027202	Os06t0289200-01	Os06g0289200	0.979032	1.59e-07				LNC_000813	XLOC_016895	Os02t0764500-02	Os02g0764500	downstream
	LNC_001323	XLOC_027202	Os06t0298700-00	Os06g0298700	0.978874	1.64e-07				LNC_000813	XLOC_016895	Os02t0764200-01	Os02g0764200	upstream
	LNC_001323	XLOC_027202	Os03t0795300-01	Os03g0795300	0.978834	1.66e-07				LNC_000813	XLOC_016895	Os02t0763200-01	Os02g0763200	upstream
	LNC_001323	XLOC_027202	Os06t0545200-00	Os06g0545200	0.978709	1.7e-07				LNC_000813	XLOC_016895	Os02t0762100-02	Os02g0762100	upstream
	LNC_001323	XLOC_027202	Os04t0621900-01	Os04g0621900	0.978217	1.88e-07				LNC_000813	XLOC_016895	Os02t0762100-01	Os02g0762100	upstream
	LNC_001323	XLOC_027202	Os02t0281200-01	Os02g0281200	0.977886	2.02e-07				LNC_000813	XLOC_016895	Os02t0761500-01	Os02g0761500	upstream
	LNC_001323	XLOC_027202	Os07t0590100-01	Os07g0590100	0.977819	2.04e-07				LNC_000813	XLOC_016895	Os02t0765925-00	Os02g0765925	upstream
	LNC_001323	XLOC_027202	Os01t0869400-01	Os01g0869400	0.977713	2.09e-07				LNC_000813	XLOC_016895	Os02t0765900-00	Os02g0765900	downstream
	LNC_001323	XLOC_027202	Os08t0391300-01	Os08g0391300	0.977707	2.09e-07				LNC_000813	XLOC_016895	Os02t0765600-01	Os02g0765600	downstream
	LNC_001323	XLOC_027202	Os05t0507000-01	Os05g0507000	0.977168	2.33e-07				LNC_000812	XLOC_016871	Os02t0761100-01	Os02g0761100	upstream
	LNC_001323	XLOC_027202	Os02t0227600-01	Os02g0227600	0.977001	2.4e-07				LNC_000812	XLOC_016871	Os02t0759200-00	Os02g0759200	downstream
	LNC_001323	XLOC_027202	Os12t0171500-01	Os12g0171500	0.976964	2.42e-07				LNC_000812	XLOC_016871	Os02t0760500-01	Os02g0760500	downstream
	LNC_001323	XLOC_027202	Os07t0117900-00	Os07g0117900	0.976957	2.42e-07				LNC_000812	XLOC_016871	Os02t0761500-01	Os02g0761500	downstream
	LNC_001323	XLOC_027202	Os02t0181400-00	Os02g0181400	0.976944	2.43e-07				LNC_000812	XLOC_016871	Os02t0759000-01	Os02g0759000	upstream
	LNC_001323	XLOC_027202	Os03t0127500-00	Os03g0127500	0.976809	2.49e-07				LNC_000812	XLOC_016871	Os02t0761300-00	Os02g0761300	downstream
	LNC_001323	XLOC_027202	Os05t0552000-00	Os05g0552000	0.976808	2.49e-07				LNC_000812	XLOC_016871	Os02t0760200-02	Os02g0760200	upstream
	LNC_001323	XLOC_027202	Os03t0416400-00	Os03g0416400	0.97679	2.5e-07				LNC_000812	XLOC_016871	Os02t0758800-01	Os02g0758800	upstream
	LNC_001323	XLOC_027202	Os01t0518300-00	Os01g0518300	0.976595	2.6e-07				LNC_000812	XLOC_016871	Os02t0757900-02	Os02g0757900	upstream
	LNC_001323	XLOC_027202	Os08t0336700-01	Os08g0336700	0.976377	2.71e-07				LNC_000812	XLOC_016871	Os02t0760600-01	Os02g0760600	upstream
	LNC_001323	XLOC_027202	Os12t0409800-01	Os12g0409800	0.976319	2.74e-07				LNC_000812	XLOC_016871	Os02t0761400-01	Os02g0761400	upstream
	LNC_001323	XLOC_027202	Os03t0808500-00	Os03g0808500	0.976244	2.78e-07				LNC_000812	XLOC_016871	Os02t0761600-01	Os02g0761600	downstream
	LNC_001323	XLOC_027202	Os03t0438000-01	Os03g0438000	0.976232	2.78e-07				LNC_000812	XLOC_016871	Os02t0761200-01	Os02g0761200	downstream
	LNC_001323	XLOC_027202	Os06t0572000-01	Os06g0572000	0.97623	2.78e-07				LNC_000812	XLOC_016871	Os02t0759400-01	Os02g0759400	downstream
	LNC_001323	XLOC_027202	Os01t0649400-00	Os01g0649400	0.9761	2.85e-07				LNC_000812	XLOC_016871	Os02t0757900-01	Os02g0757900	upstream
	LNC_001323	XLOC_027202	Os05t0113100-01	Os05g0113100	0.976085	2.86e-07				LNC_000812	XLOC_016871	Os02t0757700-01	Os02g0757700	downstream
	LNC_001323	XLOC_027202	Os11t0131100-00	Os11g0131100	0.976024	2.89e-07				LNC_000812	XLOC_016871	Os02t0757700-02	Os02g0757700	downstream
	LNC_001323	XLOC_027202	Os03t0768450-00	Os03g0768450	0.975969	2.92e-07				LNC_000812	XLOC_016871	Os02t0758100-01	Os02g0758100	downstream
	LNC_001323	XLOC_027202	Os04t0131800-00	Os04g0131800	0.975876	2.97e-07				LNC_000812	XLOC_016871	Os02t0759500-01	Os02g0759500	downstream
	LNC_001323	XLOC_027202	Os11t0306100-01	Os11g0306100	0.975617	3.12e-07				LNC_000812	XLOC_016871	Os02t0759500-02	Os02g0759500	downstream
	LNC_001323	XLOC_027202	Os02t0186100-01	Os02g0186100	0.975568	3.15e-07				LNC_000812	XLOC_016871	Os02t0759500-03	Os02g0759500	downstream
	LNC_001323	XLOC_027202	Os01t0597800-01	Os01g0597800	0.975517	3.18e-07				LNC_000812	XLOC_016871	Os02t0761700-01	Os02g0761700	downstream
	LNC_001323	XLOC_027202	Os09t0572700-01	Os09g0572700	0.975422	3.23e-07				LNC_000812	XLOC_016871	Os02t0760000-00	Os02g0760000	downstream
	LNC_001323	XLOC_027202	Os11t0202600-01	Os11g0202600	0.975401	3.24e-07				LNC_000812	XLOC_016871	Os02t0760200-01	Os02g0760200	upstream
	LNC_001323	XLOC_027202	Os09t0367900-02	Os09g0367900	0.975251	3.33e-07				LNC_000812	XLOC_016871	Os02t0759800-02	Os02g0759800	downstream
	LNC_001323	XLOC_027202	Os03t0391400-01	Os03g0391400	0.975207	3.36e-07				LNC_000812	XLOC_016871	Os02t0759800-01	Os02g0759800	downstream
	LNC_001323	XLOC_027202	Os12t0603700-00	Os12g0603700	0.975084	3.44e-07				LNC_000812	XLOC_016871	Os02t0758000-01	Os02g0758000	downstream
	LNC_001323	XLOC_027202	Os08t0376600-01	Os08g0376600	0.97506	3.45e-07				LNC_000812	XLOC_016871	Os02t0761000-01	Os02g0761000	upstream
	LNC_001323	XLOC_027202	Os12t0204600-01	Os12g0204600	0.975045	3.46e-07				LNC_000812	XLOC_016871	Os02t0759700-04	Os02g0759700	upstream
	LNC_001323	XLOC_027202	Os02t0265800-00	Os02g0265800	0.975007	3.48e-07				LNC_000812	XLOC_016871	Os02t0759700-02	Os02g0759700	upstream
	LNC_001323	XLOC_027202	Os02t0513700-00	Os02g0513700	0.975003	3.49e-07				LNC_000812	XLOC_016871	Os02t0759700-03	Os02g0759700	upstream
	LNC_001323	XLOC_027202	Os05t0361000-00	Os05g0361000	0.974959	3.51e-07				LNC_000812	XLOC_016871	Os02t0759700-01	Os02g0759700	upstream
	LNC_001323	XLOC_027202	Os12t0185900-01	Os12g0185900	0.974924	3.54e-07				LNC_000812	XLOC_016871	Os02t0757800-01	Os02g0757800	upstream
	LNC_001323	XLOC_027202	Os06t0565150-00	Os06g0565150	0.974775	3.63e-07				LNC_000812	XLOC_016871	Os02t0759600-00	Os02g0759600	downstream
	LNC_001323	XLOC_027202	Os09t0124850-00	Os09g0124850	0.97446	3.84e-07				LNC_000812	XLOC_016871	Os02t0759900-01	Os02g0759900	upstream
	LNC_001323	XLOC_027202	Os06t0658400-01	Os06g0658400	0.974394	3.88e-07				LNC_000812	XLOC_016871	Os02t0760300-01	Os02g0760300	downstream
	LNC_001323	XLOC_027202	Os12t0243050-01	Os12g0243050	0.974391	3.88e-07				LNC_000812	XLOC_016871	Os02t0761150-00	Os02g0761150	downstream
	LNC_001323	XLOC_027202	Os03t0160000-01	Os03g0160000	0.974362	3.9e-07				LNC_000812	XLOC_016871	Os02t0758200-01	Os02g0758200	upstream
	LNC_001323	XLOC_027202	Os03t0722000-01	Os03g0722000	0.974313	3.94e-07				LNC_000812	XLOC_016871	Os02t0760400-01	Os02g0760400	upstream
	LNC_001323	XLOC_027202	Os04t0412100-01	Os04g0412100	0.974275	3.96e-07				LNC_000815	XLOC_016911	Os02t0768750-00	Os02g0768750	upstream
	LNC_001323	XLOC_027202	Os03t0269601-00	Os03g0269601	0.974271	3.96e-07				LNC_000815	XLOC_016911	Os02t0767000-01	Os02g0767000	upstream
	LNC_001323	XLOC_027202	Os04t0337500-01	Os04g0337500	0.974055	4.12e-07				LNC_000815	XLOC_016911	Os02t0768300-01	Os02g0768300	downstream
	LNC_001323	XLOC_027202	Os05t0531600-00	Os05g0531600	0.97403	4.13e-07				LNC_000815	XLOC_016911	Os02t0767300-01	Os02g0767300	downstream
	LNC_001323	XLOC_027202	Os02t0712700-01	Os02g0712700	0.973981	4.17e-07				LNC_000815	XLOC_016911	Os02t0767600-00	Os02g0767600	upstream
	LNC_001323	XLOC_027202	Os10t0411100-00	Os10g0411100	0.973925	4.21e-07				LNC_000815	XLOC_016911	Os02t0768700-01	Os02g0768700	downstream
	LNC_001323	XLOC_027202	Os07t0537200-01	Os07g0537200	0.973809	4.29e-07				LNC_000815	XLOC_016911	Os02t0766600-01	Os02g0766600	downstream
	LNC_001323	XLOC_027202	Os03t0424300-00	Os03g0424300	0.973533	4.5e-07				LNC_000815	XLOC_016911	Os02t0767200-02	Os02g0767200	upstream
	LNC_001323	XLOC_027202	Os03t0575200-01	Os03g0575200	0.973524	4.51e-07				LNC_000815	XLOC_016911	Os02t0767200-01	Os02g0767200	upstream
	LNC_001323	XLOC_027202	Os01t0697100-01	Os01g0697100	0.973447	4.56e-07				LNC_000815	XLOC_016911	Os02t0765400-00	Os02g0765400	downstream
	LNC_001323	XLOC_027202	Os01t0758000-00	Os01g0758000	0.973426	4.58e-07				LNC_000815	XLOC_016911	Os02t0768400-01	Os02g0768400	downstream
	LNC_001323	XLOC_027202	Os03t0259001-00	Os03g0259001	0.973396	4.6e-07				LNC_000815	XLOC_016911	Os02t0768100-01	Os02g0768100	upstream
	LNC_001323	XLOC_027202	Os01t0588600-00	Os01g0588600	0.973303	4.68e-07				LNC_000815	XLOC_016911	Os02t0765800-00	Os02g0765800	upstream
	LNC_001323	XLOC_027202	Os06t0207783-00	Os06g0207783	0.973281	4.69e-07				LNC_000815	XLOC_016911	Os02t0768800-01	Os02g0768800	upstream
	LNC_001323	XLOC_027202	Os12t0222800-00	Os12g0222800	0.973224	4.74e-07				LNC_000815	XLOC_016911	Os02t0766000-01	Os02g0766000	upstream
	LNC_001323	XLOC_027202	Os01t0745000-00	Os01g0745000	0.973207	4.75e-07				LNC_000815	XLOC_016911	Os02t0766000-02	Os02g0766000	upstream
	LNC_001323	XLOC_027202	Os01t0740400-01	Os01g0740400	0.973152	4.79e-07				LNC_000815	XLOC_016911	Os02t0768000-01	Os02g0768000	downstream
	LNC_001323	XLOC_027202	Os04t0142100-00	Os04g0142100	0.973083	4.85e-07				LNC_000815	XLOC_016911	Os02t0768600-01	Os02g0768600	upstream
	LNC_001323	XLOC_027202	Os11t0701700-02	Os11g0701700	0.972925	4.98e-07				LNC_000815	XLOC_016911	Os02t0766700-01	Os02g0766700	upstream
	LNC_001323	XLOC_027202	Os02t0297000-01	Os02g0297000	0.972861	5.03e-07				LNC_000815	XLOC_016911	Os02t0767500-01	Os02g0767500	downstream
	LNC_001323	XLOC_027202	Os11t0684700-01	Os11g0684700	0.972853	5.04e-07				LNC_000815	XLOC_016911	Os02t0768600-02	Os02g0768600	upstream
	LNC_001323	XLOC_027202	Os03t0357500-01	Os03g0357500	0.972744	5.13e-07				LNC_000815	XLOC_016911	Os02t0767800-00	Os02g0767800	downstream
	LNC_001323	XLOC_027202	Os08t0359900-00	Os08g0359900	0.972645	5.21e-07				LNC_000815	XLOC_016911	Os02t0765600-01	Os02g0765600	upstream
	LNC_001323	XLOC_027202	Os12t0161100-00	Os12g0161100	0.972508	5.33e-07				LNC_000815	XLOC_016911	Os02t0767400-01	Os02g0767400	downstream
	LNC_001323	XLOC_027202	Os06t0185300-01	Os06g0185300	0.972449	5.38e-07				LNC_000815	XLOC_016911	Os02t0767100-01	Os02g0767100	downstream
	LNC_001323	XLOC_027202	Os05t0480500-01	Os05g0480500	0.972324	5.49e-07				LNC_000815	XLOC_016911	Os02t0767900-01	Os02g0767900	upstream
	LNC_001323	XLOC_027202	Os01t0230700-01	Os01g0230700	0.972122	5.67e-07				LNC_000815	XLOC_016911	Os02t0767050-00	Os02g0767050	downstream
	LNC_001323	XLOC_027202	Os03t0116700-01	Os03g0116700	0.971962	5.82e-07				LNC_000815	XLOC_016911	Os02t0767150-01	Os02g0767150	upstream
	LNC_001323	XLOC_027202	Os09t0508000-01	Os09g0508000	0.971764	6e-07				LNC_000815	XLOC_016911	Os02t0765925-00	Os02g0765925	downstream
	LNC_001323	XLOC_027202	Os03t0629900-01	Os03g0629900	0.971738	6.03e-07				LNC_000815	XLOC_016911	Os02t0766900-00	Os02g0766900	upstream
	LNC_001323	XLOC_027202	Os11t0470500-00	Os11g0470500	0.971673	6.09e-07				LNC_000815	XLOC_016911	Os02t0768200-01	Os02g0768200	downstream
	LNC_001323	XLOC_027202	Os11t0491600-00	Os11g0491600	0.971656	6.11e-07				LNC_000815	XLOC_016911	Os02t0768200-02	Os02g0768200	downstream
	LNC_001323	XLOC_027202	Os11t0255800-00	Os11g0255800	0.971644	6.12e-07				LNC_000815	XLOC_016911	Os02t0767700-01	Os02g0767700	downstream
	LNC_001323	XLOC_027202	Os05t0499800-01	Os05g0499800	0.971623	6.14e-07				LNC_000815	XLOC_016911	Os02t0765900-00	Os02g0765900	upstream
	LNC_001323	XLOC_027202	Os06t0226700-01	Os06g0226700	0.971543	6.22e-07				LNC_000814	XLOC_016901	Os02t0767000-01	Os02g0767000	downstream
	LNC_001323	XLOC_027202	Os02t0786450-00	Os02g0786450	0.971462	6.3e-07				LNC_000814	XLOC_016901	Os02t0764500-01	Os02g0764500	antisense
	LNC_001323	XLOC_027202	Os05t0461200-00	Os05g0461200	0.971443	6.31e-07				LNC_000814	XLOC_016901	Os02t0762600-01	Os02g0762600	upstream
	LNC_001323	XLOC_027202	Os11t0156700-01	Os11g0156700	0.971413	6.34e-07				LNC_000814	XLOC_016901	Os02t0766600-01	Os02g0766600	upstream
	LNC_001323	XLOC_027202	Os05t0342000-00	Os05g0342000	0.971374	6.38e-07				LNC_000814	XLOC_016901	Os02t0767200-02	Os02g0767200	downstream
	LNC_001323	XLOC_027202	Os06t0336350-00	Os06g0336350	0.971325	6.43e-07				LNC_000814	XLOC_016901	Os02t0764400-01	Os02g0764400	downstream
	LNC_001323	XLOC_027202	Os07t0229200-01	Os07g0229200	0.971311	6.45e-07				LNC_000814	XLOC_016901	Os02t0767200-01	Os02g0767200	downstream
	LNC_001323	XLOC_027202	Os12t0638300-01	Os12g0638300	0.9712	6.56e-07				LNC_000814	XLOC_016901	Os02t0762400-01	Os02g0762400	downstream
	LNC_001323	XLOC_027202	Os11t0235750-00	Os11g0235750	0.97116	6.6e-07				LNC_000814	XLOC_016901	Os02t0763800-01	Os02g0763800	downstream
	LNC_001323	XLOC_027202	Os02t0642850-01	Os02g0642850	0.971016	6.75e-07				LNC_000814	XLOC_016901	Os02t0765400-00	Os02g0765400	upstream
	LNC_001323	XLOC_027202	Os01t0862500-01	Os01g0862500	0.970975	6.79e-07				LNC_000814	XLOC_016901	Os02t0765800-00	Os02g0765800	downstream
	LNC_001323	XLOC_027202	Os11t0300650-00	Os11g0300650	0.970941	6.82e-07				LNC_000814	XLOC_016901	Os02t0764100-01	Os02g0764100	downstream
	LNC_001323	XLOC_027202	Os07t0643500-01	Os07g0643500	0.970872	6.9e-07				LNC_000814	XLOC_016901	Os02t0766000-01	Os02g0766000	downstream
	LNC_001323	XLOC_027202	Os02t0651900-01	Os02g0651900	0.970838	6.93e-07				LNC_000814	XLOC_016901	Os02t0763900-01	Os02g0763900	downstream
	LNC_001323	XLOC_027202	Os03t0830600-01	Os03g0830600	0.970636	7.15e-07				LNC_000814	XLOC_016901	Os02t0766000-02	Os02g0766000	downstream
	LNC_001323	XLOC_027202	Os12t0480300-01	Os12g0480300	0.970553	7.24e-07				LNC_000814	XLOC_016901	Os02t0763000-01	Os02g0763000	downstream
	LNC_001323	XLOC_027202	Os05t0429900-01	Os05g0429900	0.970517	7.28e-07				LNC_000814	XLOC_016901	Os02t0766700-01	Os02g0766700	downstream
	LNC_001323	XLOC_027202	Os01t0764200-00	Os01g0764200	0.970474	7.33e-07				LNC_000814	XLOC_016901	Os02t0763501-00	Os02g0763501	upstream
	LNC_001323	XLOC_027202	Os02t0202800-02	Os02g0202800	0.970271	7.55e-07				LNC_000814	XLOC_016901	Os02t0765600-01	Os02g0765600	downstream
	LNC_001323	XLOC_027202	Os09t0519100-00	Os09g0519100	0.970174	7.66e-07				LNC_000814	XLOC_016901	Os02t0762300-01	Os02g0762300	upstream
	LNC_001323	XLOC_027202	Os03t0577800-01	Os03g0577800	0.970096	7.75e-07				LNC_000814	XLOC_016901	Os02t0762800-00	Os02g0762800	upstream
	LNC_001323	XLOC_027202	Os07t0104750-00	Os07g0104750	0.970014	7.85e-07				LNC_000814	XLOC_016901	Os02t0764500-02	Os02g0764500	upstream
	LNC_001323	XLOC_027202	Os06t0697500-00	Os06g0697500	0.969777	8.13e-07				LNC_000814	XLOC_016901	Os02t0764200-01	Os02g0764200	downstream
	LNC_001323	XLOC_027202	Os12t0552600-00	Os12g0552600	0.969734	8.18e-07				LNC_000814	XLOC_016901	Os02t0767100-01	Os02g0767100	upstream
	LNC_001323	XLOC_027202	Os09t0471600-01	Os09g0471600	0.969715	8.2e-07				LNC_000814	XLOC_016901	Os02t0763200-01	Os02g0763200	downstream
	LNC_001323	XLOC_027202	Os11t0210600-01	Os11g0210600	0.969686	8.24e-07				LNC_000814	XLOC_016901	Os02t0767050-00	Os02g0767050	upstream
	LNC_001323	XLOC_027202	Os07t0626800-01	Os07g0626800	0.969618	8.32e-07				LNC_000814	XLOC_016901	Os02t0764700-01	Os02g0764700	downstream
	LNC_001323	XLOC_027202	Os03t0783100-01	Os03g0783100	0.969567	8.38e-07				LNC_000814	XLOC_016901	Os02t0767150-01	Os02g0767150	downstream
	LNC_001323	XLOC_027202	Os10t0436950-00	Os10g0436950	0.969522	8.44e-07				LNC_000814	XLOC_016901	Os02t0765925-00	Os02g0765925	upstream
	LNC_001323	XLOC_027202	Os02t0816200-02	Os02g0816200	0.969491	8.48e-07				LNC_000814	XLOC_016901	Os02t0766900-00	Os02g0766900	downstream
	LNC_001323	XLOC_027202	Os05t0552700-01	Os05g0552700	0.969406	8.58e-07				LNC_000814	XLOC_016901	Os02t0765900-00	Os02g0765900	downstream
	LNC_001323	XLOC_027202	Os09t0238700-01	Os09g0238700	0.969238	8.8e-07				LNC_000817	XLOC_016955	Os02t0771400-00	Os02g0771400	upstream
	LNC_001323	XLOC_027202	Os09t0447900-01	Os09g0447900	0.96919	8.86e-07				LNC_000817	XLOC_016955	Os02t0773732-01	Os02g0773732	downstream
	LNC_001323	XLOC_027202	Os11t0598900-00	Os11g0598900	0.969174	8.88e-07				LNC_000817	XLOC_016955	Os02t0772000-00	Os02g0772000	upstream
	LNC_001323	XLOC_027202	Os12t0610200-01	Os12g0610200	0.969077	9e-07				LNC_000817	XLOC_016955	Os02t0773600-00	Os02g0773600	downstream
	LNC_001323	XLOC_027202	Os11t0233800-01	Os11g0233800	0.968935	9.19e-07				LNC_000817	XLOC_016955	Os02t0773200-01	Os02g0773200	upstream
	LNC_001323	XLOC_027202	Os04t0471100-00	Os04g0471100	0.968932	9.19e-07				LNC_000817	XLOC_016955	Os02t0770600-02	Os02g0770600	downstream
	LNC_001323	XLOC_027202	Os10t0558900-01	Os10g0558900	0.968783	9.39e-07				LNC_000817	XLOC_016955	Os02t0773500-01	Os02g0773500	downstream
	LNC_001323	XLOC_027202	Os01t0774100-00	Os01g0774100	0.968652	9.57e-07				LNC_000817	XLOC_016955	Os02t0772300-01	Os02g0772300	upstream
	LNC_001323	XLOC_027202	Os12t0587200-01	Os12g0587200	0.968643	9.58e-07				LNC_000817	XLOC_016955	Os02t0770600-01	Os02g0770600	downstream
	LNC_001323	XLOC_027202	Os08t0486500-01	Os08g0486500	0.968517	9.75e-07				LNC_000817	XLOC_016955	Os02t0772200-00	Os02g0772200	downstream
	LNC_001323	XLOC_027202	Os11t0631900-01	Os11g0631900	0.968398	9.92e-07				LNC_000817	XLOC_016955	Os02t0772650-00	Os02g0772650	upstream
	LNC_001323	XLOC_027202	Os09t0246500-01	Os09g0246500	0.968385	9.94e-07				LNC_000817	XLOC_016955	Os02t0771700-01	Os02g0771700	upstream
	LNC_001323	XLOC_027202	Os07t0469701-01	Os07g0469701	0.968293	1.01e-06				LNC_000817	XLOC_016955	Os02t0771200-01	Os02g0771200	upstream
	LNC_001323	XLOC_027202	Os10t0459900-01	Os10g0459900	0.968249	1.01e-06				LNC_000817	XLOC_016955	Os02t0773700-01	Os02g0773700	upstream
	LNC_001323	XLOC_027202	Os08t0563200-01	Os08g0563200	0.968215	1.02e-06				LNC_000817	XLOC_016955	Os02t0773300-01	Os02g0773300	downstream
	LNC_001323	XLOC_027202	Os08t0357300-01	Os08g0357300	0.968152	1.03e-06				LNC_000817	XLOC_016955	Os02t0771600-02	Os02g0771600	downstream
	LNC_001323	XLOC_027202	Os03t0134800-00	Os03g0134800	0.968096	1.03e-06				LNC_000817	XLOC_016955	Os02t0771600-01	Os02g0771600	downstream
	LNC_001323	XLOC_027202	Os02t0221100-00	Os02g0221100	0.968078	1.04e-06				LNC_000817	XLOC_016955	Os02t0770700-01	Os02g0770700	upstream
	LNC_001323	XLOC_027202	Os06t0547500-01	Os06g0547500	0.968003	1.05e-06				LNC_000817	XLOC_016955	Os02t0773450-00	Os02g0773450	downstream
	LNC_001323	XLOC_027202	Os04t0400700-00	Os04g0400700	0.967955	1.06e-06				LNC_000817	XLOC_016955	Os02t0772600-00	Os02g0772600	downstream
	LNC_001323	XLOC_027202	Os03t0665000-00	Os03g0665000	0.967837	1.07e-06				LNC_000817	XLOC_016955	Os02t0771500-01	Os02g0771500	downstream
	LNC_001323	XLOC_027202	Os12t0434601-01	Os12g0434601	0.967804	1.08e-06				LNC_000817	XLOC_016955	Os02t0772100-01	Os02g0772100	upstream
	LNC_001323	XLOC_027202	Os05t0505692-01	Os05g0505692	0.96777	1.08e-06				LNC_000817	XLOC_016955	Os02t0771666-00	Os02g0771666	downstream
	LNC_001323	XLOC_027202	Os08t0402800-01	Os08g0402800	0.967763	1.08e-06				LNC_000817	XLOC_016955	Os02t0771100-02	Os02g0771100	upstream
	LNC_001323	XLOC_027202	Os06t0207600-00	Os06g0207600	0.967747	1.09e-06				LNC_000817	XLOC_016955	Os02t0771100-03	Os02g0771100	upstream
	LNC_001323	XLOC_027202	Os01t0268700-00	Os01g0268700	0.967712	1.09e-06				LNC_000817	XLOC_016955	Os02t0771100-01	Os02g0771100	upstream
	LNC_001323	XLOC_027202	Os02t0211000-00	Os02g0211000	0.967687	1.09e-06				LNC_000817	XLOC_016955	Os02t0772150-00	Os02g0772150	downstream
	LNC_001323	XLOC_027202	Os12t0181900-01	Os12g0181900	0.967451	1.13e-06				LNC_000817	XLOC_016955	Os02t0771800-01	Os02g0771800	upstream
	LNC_001323	XLOC_027202	Os12t0637800-01	Os12g0637800	0.966932	1.21e-06				LNC_000817	XLOC_016955	Os02t0773800-02	Os02g0773800	upstream
	LNC_001323	XLOC_027202	Os03t0607700-01	Os03g0607700	0.966901	1.22e-06				LNC_000817	XLOC_016955	Os02t0773800-01	Os02g0773800	upstream
	LNC_001323	XLOC_027202	Os06t0679600-00	Os06g0679600	0.966876	1.22e-06				LNC_000817	XLOC_016955	Os02t0771200-02	Os02g0771200	upstream
	LNC_001323	XLOC_027202	Os01t0588100-00	Os01g0588100	0.966679	1.26e-06				LNC_000817	XLOC_016955	Os02t0772500-01	Os02g0772500	upstream
	LNC_001323	XLOC_027202	Os11t0567600-01	Os11g0567600	0.966641	1.26e-06				LNC_000817	XLOC_016955	Os02t0770800-01	Os02g0770800	upstream
	LNC_001323	XLOC_027202	Os06t0191500-01	Os06g0191500	0.96651	1.28e-06				LNC_000817	XLOC_016955	Os02t0773400-01	Os02g0773400	upstream
	LNC_001323	XLOC_027202	Os08t0143150-00	Os08g0143150	0.966477	1.29e-06				LNC_000817	XLOC_016955	Os02t0771450-00	Os02g0771450	upstream
	LNC_001323	XLOC_027202	Os06t0209400-00	Os06g0209400	0.966445	1.3e-06				LNC_000817	XLOC_016955	Os02t0770500-00	Os02g0770500	downstream
	LNC_001323	XLOC_027202	Os11t0629600-01	Os11g0629600	0.966433	1.3e-06				LNC_000816	XLOC_016936	Os02t0768750-00	Os02g0768750	downstream
	LNC_001323	XLOC_027202	Os06t0256600-01	Os06g0256600	0.966406	1.3e-06				LNC_000816	XLOC_016936	Os02t0771400-00	Os02g0771400	downstream
	LNC_001323	XLOC_027202	Os05t0210525-00	Os05g0210525	0.966382	1.31e-06				LNC_000816	XLOC_016936	Os02t0770100-01	Os02g0770100	upstream
	LNC_001323	XLOC_027202	Os09t0441600-00	Os09g0441600	0.966348	1.31e-06				LNC_000816	XLOC_016936	Os02t0768700-01	Os02g0768700	upstream
	LNC_001323	XLOC_027202	Os06t0483200-02	Os06g0483200	0.966341	1.31e-06				LNC_000816	XLOC_016936	Os02t0770600-02	Os02g0770600	upstream
	LNC_001323	XLOC_027202	Os06t0611600-00	Os06g0611600	0.96627	1.33e-06				LNC_000816	XLOC_016936	Os02t0770600-01	Os02g0770600	upstream
	LNC_001323	XLOC_027202	Os10t0148700-01	Os10g0148700	0.966102	1.36e-06				LNC_000816	XLOC_016936	Os02t0769900-01	Os02g0769900	upstream
	LNC_001323	XLOC_027202	Os12t0188500-01	Os12g0188500	0.966084	1.36e-06				LNC_000816	XLOC_016936	Os02t0769900-03	Os02g0769900	upstream
	LNC_001323	XLOC_027202	Os06t0185100-00	Os06g0185100	0.96607	1.36e-06				LNC_000816	XLOC_016936	Os02t0769900-02	Os02g0769900	upstream
	LNC_001323	XLOC_027202	Os01t0639200-01	Os01g0639200	0.966066	1.36e-06				LNC_000816	XLOC_016936	Os02t0769100-01	Os02g0769100	downstream
	LNC_001323	XLOC_027202	Os06t0306600-01	Os06g0306600	0.965979	1.38e-06				LNC_000816	XLOC_016936	Os02t0768800-01	Os02g0768800	downstream
	LNC_001323	XLOC_027202	Os04t0286500-01	Os04g0286500	0.965907	1.39e-06				LNC_000816	XLOC_016936	Os02t0771200-02	Os02g0771200	downstream
	LNC_001323	XLOC_027202	Os10t0514550-00	Os10g0514550	0.965743	1.42e-06				LNC_000816	XLOC_016936	Os02t0771200-01	Os02g0771200	downstream
	LNC_001323	XLOC_027202	Os09t0544750-00	Os09g0544750	0.965699	1.43e-06				LNC_000816	XLOC_016936	Os02t0769800-01	Os02g0769800	downstream
	LNC_001323	XLOC_027202	Os12t0155100-01	Os12g0155100	0.965646	1.44e-06				LNC_000816	XLOC_016936	Os02t0768600-01	Os02g0768600	downstream
	LNC_001323	XLOC_027202	Os09t0508200-01	Os09g0508200	0.965607	1.45e-06				LNC_000816	XLOC_016936	Os02t0768600-02	Os02g0768600	downstream
	LNC_001323	XLOC_027202	Os09t0419200-02	Os09g0419200	0.965568	1.45e-06				LNC_000816	XLOC_016936	Os02t0770300-01	Os02g0770300	upstream
	LNC_001323	XLOC_027202	Os06t0610100-00	Os06g0610100	0.965521	1.46e-06				LNC_000816	XLOC_016936	Os02t0771600-02	Os02g0771600	upstream
	LNC_001323	XLOC_027202	Os06t0307500-00	Os06g0307500	0.965496	1.47e-06				LNC_000816	XLOC_016936	Os02t0771600-01	Os02g0771600	upstream
	LNC_001323	XLOC_027202	Os02t0127300-01	Os02g0127300	0.965489	1.47e-06				LNC_000816	XLOC_016936	Os02t0770700-01	Os02g0770700	downstream
	LNC_001323	XLOC_027202	Os03t0596400-01	Os03g0596400	0.965347	1.49e-06				LNC_000816	XLOC_016936	Os02t0771500-01	Os02g0771500	upstream
	LNC_001323	XLOC_027202	Os10t0397500-00	Os10g0397500	0.965265	1.51e-06				LNC_000816	XLOC_016936	Os02t0771666-00	Os02g0771666	upstream
	LNC_001323	XLOC_027202	Os03t0675500-00	Os03g0675500	0.965065	1.55e-06				LNC_000816	XLOC_016936	Os02t0771100-02	Os02g0771100	downstream
	LNC_001323	XLOC_027202	Os01t0155500-01	Os01g0155500	0.965065	1.55e-06				LNC_000816	XLOC_016936	Os02t0771100-03	Os02g0771100	downstream
	LNC_001323	XLOC_027202	Os01t0570601-00	Os01g0570601	0.965049	1.55e-06				LNC_000816	XLOC_016936	Os02t0771100-01	Os02g0771100	downstream
	LNC_001323	XLOC_027202	Os03t0206750-00	Os03g0206750	0.965031	1.56e-06				LNC_000816	XLOC_016936	Os02t0771800-01	Os02g0771800	downstream
	LNC_001323	XLOC_027202	Os04t0289800-01	Os04g0289800	0.964975	1.57e-06				LNC_000816	XLOC_016936	Os02t0769200-01	Os02g0769200	upstream
	LNC_001323	XLOC_027202	Os07t0224550-01	Os07g0224550	0.964927	1.58e-06				LNC_000816	XLOC_016936	Os02t0769700-01	Os02g0769700	downstream
	LNC_001323	XLOC_027202	Os06t0187700-01	Os06g0187700	0.964919	1.58e-06				LNC_000816	XLOC_016936	Os02t0771700-01	Os02g0771700	downstream
	LNC_001323	XLOC_027202	Os01t0772100-01	Os01g0772100	0.964849	1.59e-06				LNC_000816	XLOC_016936	Os02t0770800-01	Os02g0770800	downstream
	LNC_001323	XLOC_027202	Os12t0182000-00	Os12g0182000	0.964821	1.6e-06				LNC_000816	XLOC_016936	Os02t0771450-00	Os02g0771450	downstream
	LNC_001323	XLOC_027202	Os09t0518400-00	Os09g0518400	0.964788	1.6e-06				LNC_000816	XLOC_016936	Os02t0770000-01	Os02g0770000	upstream
	LNC_001323	XLOC_027202	Os09t0240500-03	Os09g0240500	0.964697	1.62e-06				LNC_000816	XLOC_016936	Os02t0770000-02	Os02g0770000	upstream
	LNC_001323	XLOC_027202	Os07t0116600-00	Os07g0116600	0.964695	1.62e-06				LNC_000816	XLOC_016936	Os02t0770500-00	Os02g0770500	upstream
	LNC_001323	XLOC_027202	Os02t0673301-00	Os02g0673301	0.964688	1.63e-06				LNC_004482	XLOC_095955	Os12t0231000-01	Os12g0231000	downstream
	LNC_001323	XLOC_027202	Os07t0471050-01	Os07g0471050	0.964665	1.63e-06				LNC_004482	XLOC_095955	Os12t0230233-00	Os12g0230233	upstream
	LNC_001323	XLOC_027202	Os06t0642600-00	Os06g0642600	0.964598	1.64e-06				LNC_004482	XLOC_095955	Os12t0230266-00	Os12g0230266	upstream
	LNC_001323	XLOC_027202	Os04t0488600-04	Os04g0488600	0.964576	1.65e-06				LNC_004482	XLOC_095955	Os12t0230200-02	Os12g0230200	downstream
	LNC_001323	XLOC_027202	Os05t0187500-00	Os05g0187500	0.964439	1.68e-06				LNC_004482	XLOC_095955	Os12t0230200-01	Os12g0230200	downstream
	LNC_001323	XLOC_027202	Os02t0644200-01	Os02g0644200	0.964431	1.68e-06				LNC_004482	XLOC_095955	Os12t0231700-00	Os12g0231700	upstream
	LNC_001323	XLOC_027202	Os04t0445900-00	Os04g0445900	0.964411	1.68e-06				LNC_004482	XLOC_095955	Os12t0230133-01	Os12g0230133	upstream
	LNC_001323	XLOC_027202	Os09t0569780-01	Os09g0569780	0.964225	1.72e-06				LNC_004482	XLOC_095955	Os12t0231100-01	Os12g0231100	upstream
	LNC_001323	XLOC_027202	Os01t0117700-00	Os01g0117700	0.964195	1.73e-06				LNC_004482	XLOC_095955	Os12t0232700-01	Os12g0232700	downstream
	LNC_001323	XLOC_027202	Os01t0604100-01	Os01g0604100	0.964164	1.74e-06				LNC_004482	XLOC_095955	Os12t0232300-00	Os12g0232300	upstream
	LNC_001323	XLOC_027202	Os08t0455900-00	Os08g0455900	0.964147	1.74e-06				LNC_004482	XLOC_095955	Os12t0231600-00	Os12g0231600	upstream
	LNC_001323	XLOC_027202	Os01t0860900-01	Os01g0860900	0.964144	1.74e-06				LNC_004482	XLOC_095955	Os12t0230600-01	Os12g0230600	downstream
	LNC_001323	XLOC_027202	Os01t0287400-01	Os01g0287400	0.964108	1.75e-06				LNC_004482	XLOC_095955	Os12t0233100-01	Os12g0233100	upstream
	LNC_001323	XLOC_027202	Os07t0165100-01	Os07g0165100	0.964053	1.76e-06				LNC_004482	XLOC_095955	Os12t0230100-01	Os12g0230100	upstream
	LNC_001323	XLOC_027202	Os01t0508500-01	Os01g0508500	0.96392	1.79e-06				LNC_004483	XLOC_095969	Os12t0231700-00	Os12g0231700	downstream
	LNC_001323	XLOC_027202	Os02t0497400-00	Os02g0497400	0.963912	1.79e-06				LNC_004483	XLOC_095969	Os12t0233900-00	Os12g0233900	upstream
	LNC_001323	XLOC_027202	Os03t0342850-01	Os03g0342850	0.96382	1.81e-06				LNC_004483	XLOC_095969	Os12t0233800-03	Os12g0233800	downstream
	LNC_001323	XLOC_027202	Os01t0940100-02	Os01g0940100	0.963598	1.86e-06				LNC_004483	XLOC_095969	Os12t0233200-00	Os12g0233200	downstream
	LNC_001323	XLOC_027202	Os10t0499200-01	Os10g0499200	0.963577	1.87e-06				LNC_004483	XLOC_095969	Os12t0233800-01	Os12g0233800	downstream
	LNC_001323	XLOC_027202	Os06t0474000-00	Os06g0474000	0.963571	1.87e-06				LNC_004483	XLOC_095969	Os12t0234000-01	Os12g0234000	downstream
	LNC_001323	XLOC_027202	Os07t0200900-01	Os07g0200900	0.963511	1.88e-06				LNC_004483	XLOC_095969	Os12t0233800-02	Os12g0233800	downstream
	LNC_001323	XLOC_027202	Os05t0120300-01	Os05g0120300	0.963504	1.88e-06				LNC_004483	XLOC_095969	Os12t0232300-00	Os12g0232300	downstream
	LNC_001323	XLOC_027202	Os12t0299650-00	Os12g0299650	0.963493	1.88e-06				LNC_004483	XLOC_095969	Os12t0233500-01	Os12g0233500	upstream
	LNC_001323	XLOC_027202	Os02t0168000-01	Os02g0168000	0.963439	1.9e-06				LNC_004483	XLOC_095969	Os12t0233400-01	Os12g0233400	upstream
	LNC_001323	XLOC_027202	Os04t0489900-01	Os04g0489900	0.963437	1.9e-06				LNC_004483	XLOC_095969	Os12t0231600-00	Os12g0231600	downstream
	LNC_001323	XLOC_027202	Os12t0277000-01	Os12g0277000	0.963437	1.9e-06				LNC_004483	XLOC_095969	Os12t0233600-01	Os12g0233600	upstream
	LNC_001323	XLOC_027202	Os06t0570600-00	Os06g0570600	0.963372	1.91e-06				LNC_004483	XLOC_095969	Os12t0233300-01	Os12g0233300	upstream
	LNC_001323	XLOC_027202	Os01t0152200-00	Os01g0152200	0.963355	1.92e-06				LNC_004483	XLOC_095969	Os12t0233100-01	Os12g0233100	upstream
	LNC_001323	XLOC_027202	Os07t0190400-00	Os07g0190400	0.96327	1.94e-06				LNC_004483	XLOC_095969	Os12t0232700-01	Os12g0232700	upstream
	LNC_001323	XLOC_027202	Os11t0235250-00	Os11g0235250	0.963239	1.94e-06				LNC_004480	XLOC_095906	Os12t0223700-01	Os12g0223700	downstream
	LNC_001323	XLOC_027202	Os10t0579800-02	Os10g0579800	0.963237	1.94e-06				LNC_004480	XLOC_095906	Os12t0225100-01	Os12g0225100	downstream
	LNC_001323	XLOC_027202	Os04t0676800-01	Os04g0676800	0.963118	1.97e-06				LNC_004480	XLOC_095906	Os12t0224500-01	Os12g0224500	downstream
	LNC_001323	XLOC_027202	Os12t0189700-01	Os12g0189700	0.963115	1.97e-06				LNC_004480	XLOC_095906	Os12t0225300-01	Os12g0225300	downstream
	LNC_001323	XLOC_027202	Os08t0403733-01	Os08g0403733	0.963047	1.99e-06				LNC_004480	XLOC_095906	Os12t0225100-02	Os12g0225100	downstream
	LNC_001323	XLOC_027202	Os06t0696900-00	Os06g0696900	0.96302	2e-06				LNC_004480	XLOC_095906	Os12t0225200-01	Os12g0225200	upstream
	LNC_001323	XLOC_027202	Os05t0330700-01	Os05g0330700	0.96301	2e-06				LNC_004480	XLOC_095906	Os12t0223000-01	Os12g0223000	upstream
	LNC_001323	XLOC_027202	Os04t0405700-00	Os04g0405700	0.962877	2.03e-06				LNC_004480	XLOC_095906	Os12t0222900-01	Os12g0222900	downstream
	LNC_001323	XLOC_027202	Os03t0688450-00	Os03g0688450	0.962863	2.03e-06				LNC_004480	XLOC_095906	Os12t0225300-03	Os12g0225300	downstream
	LNC_001323	XLOC_027202	Os08t0172300-02	Os08g0172300	0.962682	2.08e-06				LNC_004480	XLOC_095906	Os12t0225300-02	Os12g0225300	downstream
	LNC_001323	XLOC_027202	Os04t0268700-01	Os04g0268700	0.962657	2.08e-06				LNC_004480	XLOC_095906	Os12t0224000-01	Os12g0224000	upstream
	LNC_001323	XLOC_027202	Os11t0596000-00	Os11g0596000	0.962606	2.1e-06				LNC_004480	XLOC_095906	Os12t0223300-01	Os12g0223300	downstream
	LNC_001323	XLOC_027202	Os07t0247000-02	Os07g0247000	0.962566	2.11e-06				LNC_004480	XLOC_095906	Os12t0223300-02	Os12g0223300	downstream
	LNC_001323	XLOC_027202	Os11t0578033-01	Os11g0578033	0.962404	2.15e-06				LNC_004480	XLOC_095906	Os12t0225150-00	Os12g0225150	upstream
	LNC_001323	XLOC_027202	Os03t0297600-01	Os03g0297600	0.962386	2.15e-06				LNC_004480	XLOC_095906	Os12t0222800-00	Os12g0222800	downstream
	LNC_001323	XLOC_027202	Os08t0265000-01	Os08g0265000	0.962363	2.16e-06				LNC_004480	XLOC_095906	Os12t0224400-01	Os12g0224400	downstream
	LNC_001323	XLOC_027202	Os01t0954100-01	Os01g0954100	0.962311	2.17e-06				LNC_004481	XLOC_095907	Os12t0223700-01	Os12g0223700	downstream
	LNC_001323	XLOC_027202	Os11t0307600-02	Os11g0307600	0.962282	2.18e-06				LNC_004481	XLOC_095907	Os12t0225100-01	Os12g0225100	downstream
	LNC_001323	XLOC_027202	Os03t0389501-00	Os03g0389501	0.962258	2.19e-06				LNC_004481	XLOC_095907	Os12t0224500-01	Os12g0224500	downstream
	LNC_001323	XLOC_027202	Os02t0290900-00	Os02g0290900	0.96204	2.24e-06				LNC_004481	XLOC_095907	Os12t0225300-01	Os12g0225300	downstream
	LNC_001323	XLOC_027202	Os06t0357000-01	Os06g0357000	0.961984	2.26e-06				LNC_004481	XLOC_095907	Os12t0225100-02	Os12g0225100	downstream
	LNC_001323	XLOC_027202	Os08t0367300-00	Os08g0367300	0.961967	2.26e-06				LNC_004481	XLOC_095907	Os12t0225200-01	Os12g0225200	upstream
	LNC_001323	XLOC_027202	Os03t0170000-01	Os03g0170000	0.961902	2.28e-06				LNC_004481	XLOC_095907	Os12t0223000-01	Os12g0223000	upstream
	LNC_001323	XLOC_027202	Os08t0152366-00	Os08g0152366	0.961785	2.31e-06				LNC_004481	XLOC_095907	Os12t0222900-01	Os12g0222900	downstream
	LNC_001323	XLOC_027202	Os02t0459150-00	Os02g0459150	0.961761	2.32e-06				LNC_004481	XLOC_095907	Os12t0225300-03	Os12g0225300	downstream
	LNC_001323	XLOC_027202	Os02t0222500-01	Os02g0222500	0.961686	2.34e-06				LNC_004481	XLOC_095907	Os12t0225300-02	Os12g0225300	downstream
	LNC_001323	XLOC_027202	Os03t0114550-00	Os03g0114550	0.961609	2.36e-06				LNC_004481	XLOC_095907	Os12t0224000-01	Os12g0224000	upstream
	LNC_001323	XLOC_027202	Os06t0642400-00	Os06g0642400	0.961549	2.37e-06				LNC_004481	XLOC_095907	Os12t0223300-01	Os12g0223300	downstream
	LNC_001323	XLOC_027202	Os11t0150200-01	Os11g0150200	0.961548	2.37e-06				LNC_004481	XLOC_095907	Os12t0223300-02	Os12g0223300	downstream
	LNC_001323	XLOC_027202	Os09t0418500-00	Os09g0418500	0.961508	2.38e-06				LNC_004481	XLOC_095907	Os12t0225150-00	Os12g0225150	upstream
	LNC_001323	XLOC_027202	Os06t0632300-00	Os06g0632300	0.96146	2.4e-06				LNC_004481	XLOC_095907	Os12t0222800-00	Os12g0222800	downstream
	LNC_001323	XLOC_027202	Os10t0547200-01	Os10g0547200	0.961403	2.41e-06				LNC_004481	XLOC_095907	Os12t0224400-01	Os12g0224400	downstream
	LNC_001323	XLOC_027202	Os11t0454701-01	Os11g0454701	0.961378	2.42e-06				LNC_004486	XLOC_095985	Os12t0236500-01	Os12g0236500	downstream
	LNC_001323	XLOC_027202	Os02t0572300-00	Os02g0572300	0.96137	2.42e-06				LNC_004486	XLOC_095985	Os12t0235600-01	Os12g0235600	downstream
	LNC_001323	XLOC_027202	Os03t0619151-00	Os03g0619151	0.961218	2.47e-06				LNC_004486	XLOC_095985	Os12t0236500-02	Os12g0236500	downstream
	LNC_001323	XLOC_027202	Os02t0768300-01	Os02g0768300	0.961142	2.49e-06				LNC_004486	XLOC_095985	Os12t0234800-00	Os12g0234800	upstream
	LNC_001323	XLOC_027202	Os01t0753400-01	Os01g0753400	0.961095	2.5e-06				LNC_004486	XLOC_095985	Os12t0236225-00	Os12g0236225	downstream
	LNC_001323	XLOC_027202	Os01t0122000-01	Os01g0122000	0.961034	2.52e-06				LNC_004486	XLOC_095985	Os12t0233800-03	Os12g0233800	upstream
	LNC_001323	XLOC_027202	Os02t0558100-01	Os02g0558100	0.960952	2.54e-06				LNC_004486	XLOC_095985	Os12t0233800-02	Os12g0233800	upstream
	LNC_001323	XLOC_027202	Os10t0538200-01	Os10g0538200	0.960838	2.58e-06				LNC_004486	XLOC_095985	Os12t0233800-01	Os12g0233800	upstream
	LNC_001323	XLOC_027202	Os05t0578900-01	Os05g0578900	0.960801	2.59e-06				LNC_004486	XLOC_095985	Os12t0235700-00	Os12g0235700	downstream
	LNC_001323	XLOC_027202	Os11t0228600-01	Os11g0228600	0.960739	2.6e-06				LNC_004486	XLOC_095985	Os12t0234000-01	Os12g0234000	upstream
	LNC_001323	XLOC_027202	Os03t0785800-01	Os03g0785800	0.960667	2.63e-06				LNC_004486	XLOC_095985	Os12t0235200-01	Os12g0235200	downstream
	LNC_001323	XLOC_027202	Os02t0210900-00	Os02g0210900	0.960532	2.67e-06				LNC_004486	XLOC_095985	Os12t0236100-00	Os12g0236100	downstream
	LNC_001323	XLOC_027202	Os01t0337700-01	Os01g0337700	0.960471	2.68e-06				LNC_004486	XLOC_095985	Os12t0236400-01	Os12g0236400	upstream
	LNC_001323	XLOC_027202	Os02t0266900-01	Os02g0266900	0.960328	2.73e-06				LNC_004486	XLOC_095985	Os12t0233900-00	Os12g0233900	downstream
	LNC_001323	XLOC_027202	Os04t0609525-00	Os04g0609525	0.96015	2.78e-06				LNC_004486	XLOC_095985	Os12t0236600-01	Os12g0236600	upstream
	LNC_001323	XLOC_027202	Os02t0150450-00	Os02g0150450	0.960103	2.8e-06				LNC_004486	XLOC_095985	Os12t0235650-01	Os12g0235650	upstream
	LNC_001323	XLOC_027202	Os03t0329700-01	Os03g0329700	0.960075	2.81e-06				LNC_004486	XLOC_095985	Os12t0235300-01	Os12g0235300	downstream
	LNC_001323	XLOC_027202	Os12t0156866-00	Os12g0156866	0.960061	2.81e-06				LNC_004486	XLOC_095985	Os12t0235800-01	Os12g0235800	upstream
	LNC_001323	XLOC_027202	Os03t0585900-00	Os03g0585900	0.960058	2.81e-06				LNC_004486	XLOC_095985	Os12t0236700-01	Os12g0236700	upstream
	LNC_001323	XLOC_027202	Os02t0286500-00	Os02g0286500	0.960001	2.83e-06				LNC_004486	XLOC_095985	Os12t0235800-03	Os12g0235800	upstream
	LNC_001323	XLOC_027202	Os11t0638200-00	Os11g0638200	0.959997	2.83e-06				LNC_004486	XLOC_095985	Os12t0235800-02	Os12g0235800	upstream
	LNC_001323	XLOC_027202	Os12t0204550-01	Os12g0204550	0.959964	2.84e-06				LNC_004487	XLOC_095997	Os12t0236500-01	Os12g0236500	upstream
	LNC_001323	XLOC_027202	Os01t0185000-00	Os01g0185000	0.959949	2.84e-06				LNC_004487	XLOC_095997	Os12t0235600-01	Os12g0235600	downstream
	LNC_001323	XLOC_027202	Os04t0460600-01	Os04g0460600	0.959903	2.86e-06				LNC_004487	XLOC_095997	Os12t0236500-02	Os12g0236500	upstream
	LNC_001323	XLOC_027202	Os11t0243600-01	Os11g0243600	0.959505	2.99e-06				LNC_004487	XLOC_095997	Os12t0236225-00	Os12g0236225	upstream
	LNC_001323	XLOC_027202	Os12t0613600-01	Os12g0613600	0.95949	2.99e-06				LNC_004487	XLOC_095997	Os12t0236800-01	Os12g0236800	downstream
	LNC_001323	XLOC_027202	Os04t0604900-01	Os04g0604900	0.959478	3e-06				LNC_004487	XLOC_095997	Os12t0237900-01	Os12g0237900	upstream
	LNC_001323	XLOC_027202	Os01t0200600-01	Os01g0200600	0.959326	3.05e-06				LNC_004487	XLOC_095997	Os12t0236700-01	Os12g0236700	upstream
	LNC_001323	XLOC_027202	Os03t0808000-00	Os03g0808000	0.959315	3.05e-06				LNC_004487	XLOC_095997	Os12t0237000-00	Os12g0237000	downstream
	LNC_001323	XLOC_027202	Os05t0242600-01	Os05g0242600	0.959285	3.06e-06				LNC_004487	XLOC_095997	Os12t0235700-00	Os12g0235700	downstream
	LNC_001323	XLOC_027202	Os01t0727820-00	Os01g0727820	0.95925	3.07e-06				LNC_004487	XLOC_095997	Os12t0236100-00	Os12g0236100	upstream
	LNC_001323	XLOC_027202	Os03t0836600-01	Os03g0836600	0.959205	3.09e-06				LNC_004487	XLOC_095997	Os12t0236400-01	Os12g0236400	downstream
	LNC_001323	XLOC_027202	Os02t0678300-01	Os02g0678300	0.959205	3.09e-06				LNC_004487	XLOC_095997	Os12t0236900-01	Os12g0236900	upstream
	LNC_001323	XLOC_027202	Os06t0238000-00	Os06g0238000	0.959167	3.1e-06				LNC_004487	XLOC_095997	Os12t0236600-01	Os12g0236600	downstream
	LNC_001323	XLOC_027202	Os06t0479400-01	Os06g0479400	0.959132	3.11e-06				LNC_004487	XLOC_095997	Os12t0235650-01	Os12g0235650	upstream
	LNC_001323	XLOC_027202	Os10t0181900-01	Os10g0181900	0.95912	3.12e-06				LNC_004487	XLOC_095997	Os12t0235800-01	Os12g0235800	downstream
	LNC_001323	XLOC_027202	Os01t0645400-01	Os01g0645400	0.959076	3.13e-06				LNC_004487	XLOC_095997	Os12t0235800-03	Os12g0235800	downstream
	LNC_001323	XLOC_027202	Os01t0511400-00	Os01g0511400	0.959039	3.14e-06				LNC_004487	XLOC_095997	Os12t0235800-02	Os12g0235800	downstream
	LNC_001323	XLOC_027202	Os05t0238000-01	Os05g0238000	0.958763	3.24e-06				LNC_004484	XLOC_095970	Os12t0231700-00	Os12g0231700	downstream
	LNC_001323	XLOC_027202	Os01t0623000-00	Os01g0623000	0.958696	3.26e-06				LNC_004484	XLOC_095970	Os12t0233900-00	Os12g0233900	upstream
	LNC_001323	XLOC_027202	Os10t0490400-00	Os10g0490400	0.958599	3.3e-06				LNC_004484	XLOC_095970	Os12t0234800-00	Os12g0234800	downstream
	LNC_001323	XLOC_027202	Os12t0482600-01	Os12g0482600	0.958522	3.32e-06				LNC_004484	XLOC_095970	Os12t0233800-03	Os12g0233800	downstream
	LNC_001323	XLOC_027202	Os11t0287100-00	Os11g0287100	0.958518	3.33e-06				LNC_004484	XLOC_095970	Os12t0233200-00	Os12g0233200	downstream
	LNC_001323	XLOC_027202	Os01t0274601-01	Os01g0274601	0.958514	3.33e-06				LNC_004484	XLOC_095970	Os12t0233800-01	Os12g0233800	downstream
	LNC_001323	XLOC_027202	Os03t0415500-01	Os03g0415500	0.958477	3.34e-06				LNC_004484	XLOC_095970	Os12t0234000-01	Os12g0234000	downstream
	LNC_001323	XLOC_027202	Os02t0136900-01	Os02g0136900	0.958321	3.4e-06				LNC_004484	XLOC_095970	Os12t0233800-02	Os12g0233800	downstream
	LNC_001323	XLOC_027202	Os06t0692700-01	Os06g0692700	0.95832	3.4e-06				LNC_004484	XLOC_095970	Os12t0232300-00	Os12g0232300	downstream
	LNC_001323	XLOC_027202	Os05t0378200-00	Os05g0378200	0.958254	3.42e-06				LNC_004484	XLOC_095970	Os12t0233500-01	Os12g0233500	upstream
	LNC_001323	XLOC_027202	Os11t0214100-00	Os11g0214100	0.957958	3.53e-06				LNC_004484	XLOC_095970	Os12t0233400-01	Os12g0233400	upstream
	LNC_001323	XLOC_027202	Os01t0293100-01	Os01g0293100	0.957928	3.54e-06				LNC_004484	XLOC_095970	Os12t0231600-00	Os12g0231600	downstream
	LNC_001323	XLOC_027202	Os06t0543400-01	Os06g0543400	0.957915	3.54e-06				LNC_004484	XLOC_095970	Os12t0233600-01	Os12g0233600	upstream
	LNC_001323	XLOC_027202	Os03t0187800-01	Os03g0187800	0.957877	3.56e-06				LNC_004484	XLOC_095970	Os12t0233300-01	Os12g0233300	upstream
	LNC_001323	XLOC_027202	Os11t0637050-00	Os11g0637050	0.957822	3.58e-06				LNC_004484	XLOC_095970	Os12t0233100-01	Os12g0233100	antisense
	LNC_001323	XLOC_027202	Os01t0865400-01	Os01g0865400	0.957796	3.59e-06				LNC_004484	XLOC_095970	Os12t0232700-01	Os12g0232700	upstream
	LNC_001323	XLOC_027202	Os01t0917900-01	Os01g0917900	0.957707	3.62e-06				LNC_004485	XLOC_095970	Os12t0231700-00	Os12g0231700	downstream
	LNC_001323	XLOC_027202	Os08t0395400-01	Os08g0395400	0.957699	3.63e-06				LNC_004485	XLOC_095970	Os12t0233900-00	Os12g0233900	upstream
	LNC_001323	XLOC_027202	Os02t0323000-01	Os02g0323000	0.957656	3.64e-06				LNC_004485	XLOC_095970	Os12t0234800-00	Os12g0234800	downstream
	LNC_001323	XLOC_027202	Os07t0151100-02	Os07g0151100	0.957605	3.66e-06				LNC_004485	XLOC_095970	Os12t0233800-03	Os12g0233800	downstream
	LNC_001323	XLOC_027202	Os07t0617600-01	Os07g0617600	0.957592	3.67e-06				LNC_004485	XLOC_095970	Os12t0233200-00	Os12g0233200	downstream
	LNC_001323	XLOC_027202	Os04t0289700-00	Os04g0289700	0.957556	3.68e-06				LNC_004485	XLOC_095970	Os12t0233800-01	Os12g0233800	downstream
	LNC_001323	XLOC_027202	Os01t0651200-01	Os01g0651200	0.957464	3.72e-06				LNC_004485	XLOC_095970	Os12t0234000-01	Os12g0234000	downstream
	LNC_001323	XLOC_027202	Os09t0445550-00	Os09g0445550	0.957454	3.72e-06				LNC_004485	XLOC_095970	Os12t0233800-02	Os12g0233800	downstream
	LNC_001323	XLOC_027202	Os05t0382200-00	Os05g0382200	0.957365	3.76e-06				LNC_004485	XLOC_095970	Os12t0232300-00	Os12g0232300	downstream
	LNC_001323	XLOC_027202	Os12t0244800-01	Os12g0244800	0.957166	3.83e-06				LNC_004485	XLOC_095970	Os12t0233500-01	Os12g0233500	upstream
	LNC_001323	XLOC_027202	Os02t0284300-00	Os02g0284300	0.957164	3.83e-06				LNC_004485	XLOC_095970	Os12t0233400-01	Os12g0233400	upstream
	LNC_001323	XLOC_027202	Os03t0841600-01	Os03g0841600	0.957148	3.84e-06				LNC_004485	XLOC_095970	Os12t0231600-00	Os12g0231600	downstream
	LNC_001323	XLOC_027202	Os05t0479025-01	Os05g0479025	0.957124	3.85e-06				LNC_004485	XLOC_095970	Os12t0233600-01	Os12g0233600	upstream
	LNC_001323	XLOC_027202	Os01t0686300-01	Os01g0686300	0.957074	3.87e-06				LNC_004485	XLOC_095970	Os12t0233300-01	Os12g0233300	upstream
	LNC_001323	XLOC_027202	Os04t0344400-00	Os04g0344400	0.957065	3.87e-06				LNC_004485	XLOC_095970	Os12t0233100-01	Os12g0233100	antisense
	LNC_001323	XLOC_027202	Os06t0711700-00	Os06g0711700	0.957006	3.9e-06				LNC_004485	XLOC_095970	Os12t0232700-01	Os12g0232700	upstream
	LNC_001323	XLOC_027202	Os02t0504000-01	Os02g0504000	0.956869	3.95e-06				LNC_004488	XLOC_096020	Os12t0240000-01	Os12g0240000	downstream
	LNC_001323	XLOC_027202	Os12t0556900-00	Os12g0556900	0.956834	3.97e-06				LNC_004488	XLOC_096020	Os12t0238400-00	Os12g0238400	upstream
	LNC_001323	XLOC_027202	Os01t0865700-00	Os01g0865700	0.956611	4.06e-06				LNC_004488	XLOC_096020	Os12t0238100-02	Os12g0238100	upstream
	LNC_001323	XLOC_027202	Os05t0442550-01	Os05g0442550	0.956422	4.14e-06				LNC_004488	XLOC_096020	Os12t0238100-01	Os12g0238100	upstream
	LNC_001323	XLOC_027202	Os04t0429600-00	Os04g0429600	0.956396	4.15e-06				LNC_004488	XLOC_096020	Os12t0239000-01	Os12g0239000	upstream
	LNC_001323	XLOC_027202	Os01t0163000-01	Os01g0163000	0.956381	4.16e-06				LNC_004488	XLOC_096020	Os12t0240900-01	Os12g0240900	downstream
	LNC_001323	XLOC_027202	Os09t0341901-00	Os09g0341901	0.95638	4.16e-06				LNC_004488	XLOC_096020	Os12t0240850-00	Os12g0240850	upstream
	LNC_001323	XLOC_027202	Os08t0290900-01	Os08g0290900	0.956373	4.16e-06				LNC_004488	XLOC_096020	Os12t0238550-00	Os12g0238550	downstream
	LNC_001323	XLOC_027202	Os02t0245600-00	Os02g0245600	0.956359	4.16e-06				LNC_004488	XLOC_096020	Os12t0238000-00	Os12g0238000	upstream
	LNC_001323	XLOC_027202	Os05t0183200-00	Os05g0183200	0.956317	4.18e-06				LNC_004488	XLOC_096020	Os12t0239200-01	Os12g0239200	upstream
	LNC_001323	XLOC_027202	Os01t0284300-00	Os01g0284300	0.956293	4.19e-06				LNC_004488	XLOC_096020	Os12t0239900-01	Os12g0239900	downstream
	LNC_001323	XLOC_027202	Os05t0491900-00	Os05g0491900	0.95628	4.2e-06				LNC_004488	XLOC_096020	Os12t0238900-01	Os12g0238900	downstream
	LNC_001323	XLOC_027202	Os03t0747100-00	Os03g0747100	0.956226	4.22e-06				LNC_004488	XLOC_096020	Os12t0240875-00	Os12g0240875	upstream
	LNC_001323	XLOC_027202	Os11t0695400-01	Os11g0695400	0.956036	4.3e-06				LNC_004488	XLOC_096020	Os12t0239300-01	Os12g0239300	antisense
	LNC_001323	XLOC_027202	Os08t0245200-01	Os08g0245200	0.956035	4.3e-06				LNC_004488	XLOC_096020	Os12t0239300-02	Os12g0239300	upstream
	LNC_001323	XLOC_027202	Os05t0405600-02	Os05g0405600	0.956014	4.31e-06				LNC_004489	XLOC_096028	Os12t0239000-01	Os12g0239000	upstream
	LNC_001323	XLOC_027202	Os05t0362000-01	Os05g0362000	0.955934	4.35e-06				LNC_004489	XLOC_096028	Os12t0240900-01	Os12g0240900	downstream
	LNC_001323	XLOC_027202	Os11t0660700-01	Os11g0660700	0.955933	4.35e-06				LNC_004489	XLOC_096028	Os12t0240850-00	Os12g0240850	upstream
	LNC_001323	XLOC_027202	Os07t0163200-00	Os07g0163200	0.955882	4.37e-06				LNC_004489	XLOC_096028	Os12t0238900-01	Os12g0238900	downstream
	LNC_001323	XLOC_027202	Os06t0232700-01	Os06g0232700	0.955873	4.37e-06				LNC_004489	XLOC_096028	Os12t0240000-01	Os12g0240000	upstream
	LNC_001323	XLOC_027202	Os08t0488800-00	Os08g0488800	0.955841	4.39e-06				LNC_004489	XLOC_096028	Os12t0239200-01	Os12g0239200	upstream
	LNC_001323	XLOC_027202	Os05t0535400-00	Os05g0535400	0.955813	4.4e-06				LNC_004489	XLOC_096028	Os12t0239900-01	Os12g0239900	upstream
	LNC_001323	XLOC_027202	Os01t0190500-01	Os01g0190500	0.955809	4.4e-06				LNC_004489	XLOC_096028	Os12t0241100-01	Os12g0241100	downstream
	LNC_001323	XLOC_027202	Os12t0426750-01	Os12g0426750	0.955752	4.43e-06				LNC_004489	XLOC_096028	Os12t0240875-00	Os12g0240875	upstream
	LNC_001323	XLOC_027202	Os07t0459000-01	Os07g0459000	0.955744	4.43e-06				LNC_004489	XLOC_096028	Os12t0239300-01	Os12g0239300	downstream
	LNC_001323	XLOC_027202	Os06t0718400-00	Os06g0718400	0.955616	4.49e-06				LNC_004489	XLOC_096028	Os12t0239300-02	Os12g0239300	downstream
	LNC_001323	XLOC_027202	Os06t0666400-01	Os06g0666400	0.955588	4.5e-06				Os01t0106750-00	Os01g0106750	Os01t0106600-01	Os01g0106600	upstream
	LNC_001323	XLOC_027202	Os07t0679200-01	Os07g0679200	0.955567	4.51e-06				Os01t0106750-00	Os01g0106750	Os01t0108500-00	Os01g0108500	upstream
	LNC_001323	XLOC_027202	Os12t0606600-01	Os12g0606600	0.955518	4.53e-06				Os01t0106750-00	Os01g0106750	Os01t0106900-02	Os01g0106900	downstream
	LNC_001323	XLOC_027202	Os03t0191800-00	Os03g0191800	0.955498	4.54e-06				Os01t0106750-00	Os01g0106750	Os01t0107700-01	Os01g0107700	upstream
	LNC_001323	XLOC_027202	Os08t0539900-00	Os08g0539900	0.955464	4.56e-06				Os01t0106750-00	Os01g0106750	Os01t0105700-01	Os01g0105700	downstream
	LNC_001323	XLOC_027202	Os01t0132766-01	Os01g0132766	0.955437	4.57e-06				Os01t0106750-00	Os01g0106750	Os01t0104900-01	Os01g0104900	upstream
	LNC_001323	XLOC_027202	Os09t0464100-01	Os09g0464100	0.955398	4.59e-06				Os01t0106750-00	Os01g0106750	Os01t0104900-02	Os01g0104900	upstream
	LNC_001323	XLOC_027202	Os05t0590201-01	Os05g0590201	0.955375	4.6e-06				Os01t0106750-00	Os01g0106750	Os01t0106300-01	Os01g0106300	upstream
	LNC_001323	XLOC_027202	Os07t0567700-02	Os07g0567700	0.955371	4.6e-06				Os01t0106750-00	Os01g0106750	Os01t0107750-00	Os01g0107750	downstream
	LNC_001323	XLOC_027202	Os01t0234499-00	Os01g0234499	0.955247	4.66e-06				Os01t0106750-00	Os01g0106750	Os01t0106900-01	Os01g0106900	downstream
	LNC_001323	XLOC_027202	Os02t0109200-01	Os02g0109200	0.955242	4.66e-06				Os01t0106750-00	Os01g0106750	Os01t0105300-01	Os01g0105300	upstream
	LNC_001323	XLOC_027202	Os09t0303750-00	Os09g0303750	0.955213	4.67e-06				Os01t0106750-00	Os01g0106750	Os01t0108000-01	Os01g0108000	upstream
	LNC_001323	XLOC_027202	Os08t0527400-01	Os08g0527400	0.955186	4.68e-06				Os01t0106750-00	Os01g0106750	Os01t0106700-00	Os01g0106700	downstream
	LNC_001323	XLOC_027202	Os07t0123800-01	Os07g0123800	0.955185	4.68e-06				Os01t0106750-00	Os01g0106750	Os01t0107900-02	Os01g0107900	downstream
	LNC_001323	XLOC_027202	Os02t0614800-01	Os02g0614800	0.955049	4.75e-06				Os01t0106750-00	Os01g0106750	Os01t0107900-01	Os01g0107900	downstream
	LNC_001323	XLOC_027202	Os01t0733100-00	Os01g0733100	0.954984	4.78e-06				Os01t0106750-00	Os01g0106750	Os01t0106400-01	Os01g0106400	upstream
	LNC_001323	XLOC_027202	Os10t0170501-00	Os10g0170501	0.954883	4.83e-06				Os01t0106750-00	Os01g0106750	Os01t0105800-01	Os01g0105800	upstream
	LNC_001323	XLOC_027202	Os08t0437050-01	Os08g0437050	0.954826	4.85e-06				Os01t0106750-00	Os01g0106750	Os01t0106800-01	Os01g0106800	upstream
	LNC_001323	XLOC_027202	Os02t0754650-00	Os02g0754650	0.95482	4.86e-06				Os01t0106750-00	Os01g0106750	Os01t0105400-01	Os01g0105400	downstream
	LNC_001323	XLOC_027202	Os01t0183850-00	Os01g0183850	0.954812	4.86e-06				Os01t0106750-00	Os01g0106750	Os01t0106500-01	Os01g0106500	upstream
	LNC_001323	XLOC_027202	Os01t0278100-01	Os01g0278100	0.954777	4.88e-06				Os01t0106750-00	Os01g0106750	Os01t0107400-01	Os01g0107400	downstream
	LNC_001323	XLOC_027202	Os02t0568600-00	Os02g0568600	0.954766	4.88e-06				Os01t0106750-00	Os01g0106750	Os01t0107000-01	Os01g0107000	downstream
	LNC_001323	XLOC_027202	Os01t0755550-00	Os01g0755550	0.954724	4.9e-06				Os01t0106750-00	Os01g0106750	Os01t0107000-02	Os01g0107000	downstream
	LNC_001323	XLOC_027202	Os01t0253800-00	Os01g0253800	0.954699	4.91e-06				Os01t0106750-00	Os01g0106750	Os01t0105900-01	Os01g0105900	upstream
	LNC_001323	XLOC_027202	Os04t0497700-01	Os04g0497700	0.954659	4.93e-06				Os01t0106750-00	Os01g0106750	Os01t0106200-01	Os01g0106200	downstream
	LNC_001323	XLOC_027202	Os04t0601200-01	Os04g0601200	0.95448	5.02e-06				Os01t0106750-00	Os01g0106750	Os01t0108400-00	Os01g0108400	upstream
	LNC_001323	XLOC_027202	Os08t0558300-00	Os08g0558300	0.95445	5.04e-06				Os01t0106750-00	Os01g0106750	Os01t0108200-01	Os01g0108200	upstream
	LNC_001323	XLOC_027202	Os02t0213700-00	Os02g0213700	0.954378	5.07e-06				Os08t0439200-01	Os08g0439200	Os08t0439100-01	Os08g0439100	downstream
	LNC_001323	XLOC_027202	Os01t0193250-00	Os01g0193250	0.954331	5.09e-06				Os08t0439200-01	Os08g0439200	Os08t0438600-02	Os08g0438600	downstream
	LNC_001323	XLOC_027202	Os12t0445300-00	Os12g0445300	0.954248	5.14e-06				Os08t0439200-01	Os08g0439200	Os08t0440200-01	Os08g0440200	upstream
	LNC_001323	XLOC_027202	Os11t0153000-01	Os11g0153000	0.954122	5.2e-06				Os08t0439200-01	Os08g0439200	Os08t0440100-01	Os08g0440100	upstream
	LNC_001323	XLOC_027202	Os03t0811550-00	Os03g0811550	0.953969	5.28e-06				Os08t0439200-01	Os08g0439200	Os08t0440500-01	Os08g0440500	downstream
	LNC_001323	XLOC_027202	Os06t0185500-00	Os06g0185500	0.953951	5.28e-06				Os08t0439200-01	Os08g0439200	Os08t0439150-00	Os08g0439150	downstream
	LNC_001323	XLOC_027202	Os04t0175900-01	Os04g0175900	0.953936	5.29e-06				Os08t0439200-01	Os08g0439200	Os08t0438100-01	Os08g0438100	downstream
	LNC_001323	XLOC_027202	Os03t0396000-00	Os03g0396000	0.953898	5.31e-06				Os08t0439200-01	Os08g0439200	Os08t0438801-01	Os08g0438801	upstream
	LNC_001323	XLOC_027202	Os10t0358150-01	Os10g0358150	0.953879	5.32e-06				Os08t0439200-01	Os08g0439200	Os08t0440000-01	Os08g0440000	downstream
	LNC_001323	XLOC_027202	Os05t0512100-00	Os05g0512100	0.953879	5.32e-06				Os08t0439200-01	Os08g0439200	Os08t0440000-02	Os08g0440000	downstream
	LNC_001323	XLOC_027202	Os12t0249100-00	Os12g0249100	0.953867	5.33e-06				Os08t0439200-01	Os08g0439200	Os08t0440850-00	Os08g0440850	downstream
	LNC_001323	XLOC_027202	Os11t0622150-00	Os11g0622150	0.953862	5.33e-06				Os08t0439200-01	Os08g0439200	Os08t0440900-01	Os08g0440900	downstream
	LNC_001323	XLOC_027202	Os01t0698900-00	Os01g0698900	0.95386	5.33e-06				Os08t0439200-01	Os08g0439200	Os08t0438501-00	Os08g0438501	downstream
	LNC_001323	XLOC_027202	Os08t0555300-01	Os08g0555300	0.95386	5.33e-06				Os08t0439200-01	Os08g0439200	Os08t0438600-01	Os08g0438600	downstream
	LNC_001323	XLOC_027202	Os04t0690900-01	Os04g0690900	0.953846	5.34e-06				Os08t0439200-01	Os08g0439200	Os08t0438400-01	Os08g0438400	upstream
	LNC_001323	XLOC_027202	Os03t0347750-00	Os03g0347750	0.953729	5.4e-06				Os08t0439200-01	Os08g0439200	Os08t0439600-00	Os08g0439600	upstream
	LNC_001323	XLOC_027202	Os04t0556100-01	Os04g0556100	0.953686	5.42e-06				Os08t0439200-01	Os08g0439200	Os08t0439900-01	Os08g0439900	upstream
	LNC_001323	XLOC_027202	Os09t0243450-01	Os09g0243450	0.953686	5.42e-06				Os08t0439200-01	Os08g0439200	Os08t0440800-01	Os08g0440800	upstream
	LNC_001323	XLOC_027202	Os04t0128550-00	Os04g0128550	0.953624	5.45e-06				Os08t0439200-01	Os08g0439200	Os08t0438701-00	Os08g0438701	upstream
	LNC_001323	XLOC_027202	Os02t0779400-00	Os02g0779400	0.953588	5.47e-06				Os08t0439200-01	Os08g0439200	Os08t0439000-01	Os08g0439000	upstream
	LNC_001323	XLOC_027202	Os10t0481150-00	Os10g0481150	0.953575	5.48e-06				Os08t0439200-01	Os08g0439200	Os08t0440300-01	Os08g0440300	upstream
	LNC_001323	XLOC_027202	Os02t0828100-01	Os02g0828100	0.953476	5.53e-06				Os08t0439200-01	Os08g0439200	Os08t0440300-03	Os08g0440300	upstream
	LNC_001323	XLOC_027202	Os06t0715400-01	Os06g0715400	0.953458	5.54e-06				Os08t0439200-01	Os08g0439200	Os08t0440300-04	Os08g0440300	upstream
	LNC_001323	XLOC_027202	Os09t0463900-00	Os09g0463900	0.953414	5.56e-06				Os06t0268600-01	Os06g0268600	Os06t0268700-01	Os06g0268700	upstream
	LNC_001323	XLOC_027202	Os06t0254300-02	Os06g0254300	0.953402	5.57e-06				Os06t0268600-01	Os06g0268600	Os06t0268050-00	Os06g0268050	upstream
	LNC_001323	XLOC_027202	Os11t0428500-01	Os11g0428500	0.953317	5.61e-06				Os06t0268600-01	Os06g0268600	Os06t0269200-01	Os06g0269200	upstream
	LNC_001323	XLOC_027202	Os08t0421850-00	Os08g0421850	0.953284	5.63e-06				Os06t0268600-01	Os06g0268600	Os06t0269151-00	Os06g0269151	downstream
	LNC_001323	XLOC_027202	Os12t0198400-01	Os12g0198400	0.953221	5.67e-06				Os06t0268600-01	Os06g0268600	Os06t0267600-01	Os06g0267600	downstream
	LNC_001323	XLOC_027202	Os07t0117800-00	Os07g0117800	0.953197	5.68e-06				Os06t0268600-01	Os06g0268600	Os06t0267450-00	Os06g0267450	downstream
	LNC_001323	XLOC_027202	Os02t0614666-00	Os02g0614666	0.953171	5.69e-06				Os06t0268600-01	Os06g0268600	Os06t0267900-01	Os06g0267900	upstream
	LNC_001323	XLOC_027202	Os11t0239400-00	Os11g0239400	0.953161	5.7e-06				Os06t0268600-01	Os06g0268600	Os06t0268800-02	Os06g0268800	downstream
	LNC_001323	XLOC_027202	Os10t0134800-00	Os10g0134800	0.953071	5.75e-06				Os06t0268600-01	Os06g0268600	Os06t0267500-01	Os06g0267500	downstream
	LNC_001323	XLOC_027202	Os01t0253000-01	Os01g0253000	0.953039	5.76e-06				Os06t0268600-01	Os06g0268600	Os06t0266800-01	Os06g0266800	upstream
	LNC_001323	XLOC_027202	Os06t0596200-00	Os06g0596200	0.953014	5.78e-06				Os06t0268600-01	Os06g0268600	Os06t0266800-02	Os06g0266800	upstream
	LNC_001323	XLOC_027202	Os01t0969400-00	Os01g0969400	0.95295	5.81e-06				Os06t0268600-01	Os06g0268600	Os06t0269400-00	Os06g0269400	upstream
	LNC_001323	XLOC_027202	Os11t0524900-00	Os11g0524900	0.952948	5.81e-06				Os06t0268600-01	Os06g0268600	Os06t0269300-02	Os06g0269300	downstream
	LNC_001323	XLOC_027202	Os02t0229200-01	Os02g0229200	0.952909	5.84e-06				Os06t0268600-01	Os06g0268600	Os06t0268750-00	Os06g0268750	downstream
	LNC_001323	XLOC_027202	Os04t0629400-01	Os04g0629400	0.952855	5.87e-06				Os06t0268600-01	Os06g0268600	Os06t0269300-01	Os06g0269300	downstream
	LNC_001323	XLOC_027202	Os06t0106500-01	Os06g0106500	0.952819	5.89e-06				Os06t0268600-01	Os06g0268600	Os06t0269100-00	Os06g0269100	downstream
	LNC_001323	XLOC_027202	Os08t0410350-01	Os08g0410350	0.952817	5.89e-06				Os06t0268600-01	Os06g0268600	Os06t0268500-00	Os06g0268500	upstream
	LNC_001323	XLOC_027202	Os04t0461800-01	Os04g0461800	0.952817	5.89e-06				Os06t0268600-01	Os06g0268600	Os06t0267200-01	Os06g0267200	upstream
	LNC_001323	XLOC_027202	Os03t0808200-00	Os03g0808200	0.952816	5.89e-06				Os06t0268600-01	Os06g0268600	Os06t0268800-01	Os06g0268800	downstream
	LNC_001323	XLOC_027202	Os04t0602000-00	Os04g0602000	0.952789	5.9e-06				Os06t0268600-01	Os06g0268600	Os06t0267400-00	Os06g0267400	upstream
	LNC_001323	XLOC_027202	Os08t0167249-00	Os08g0167249	0.952775	5.91e-06				Os06t0268600-01	Os06g0268600	Os06t0270200-00	Os06g0270200	downstream
	LNC_001323	XLOC_027202	Os07t0188000-01	Os07g0188000	0.952719	5.94e-06				Os01t0500750-00	Os01g0500750	Os01t0500400-01	Os01g0500400	downstream
	LNC_001323	XLOC_027202	Os05t0423500-01	Os05g0423500	0.952684	5.96e-06				Os01t0500750-00	Os01g0500750	Os01t0500900-01	Os01g0500900	upstream
	LNC_001323	XLOC_027202	Os03t0713550-00	Os03g0713550	0.952609	6e-06				Os01t0500750-00	Os01g0500750	Os01t0500600-01	Os01g0500600	upstream
	LNC_001323	XLOC_027202	Os11t0442500-00	Os11g0442500	0.952557	6.03e-06				Os01t0500750-00	Os01g0500750	Os01t0501000-01	Os01g0501000	downstream
	LNC_001323	XLOC_027202	Os07t0593000-01	Os07g0593000	0.95255	6.04e-06				Os01t0500750-00	Os01g0500750	Os01t0502300-00	Os01g0502300	upstream
	LNC_001323	XLOC_027202	Os10t0127350-00	Os10g0127350	0.952385	6.13e-06				Os01t0500750-00	Os01g0500750	Os01t0501800-01	Os01g0501800	upstream
	LNC_001323	XLOC_027202	Os01t0877400-01	Os01g0877400	0.95236	6.14e-06				Os01t0500750-00	Os01g0500750	Os01t0500100-00	Os01g0500100	upstream
	LNC_001323	XLOC_027202	Os07t0595900-01	Os07g0595900	0.952327	6.16e-06				Os01t0500750-00	Os01g0500750	Os01t0500500-01	Os01g0500500	upstream
	LNC_001323	XLOC_027202	Os02t0292800-01	Os02g0292800	0.952267	6.2e-06				Os01t0500750-00	Os01g0500750	Os01t0501700-01	Os01g0501700	downstream
	LNC_001323	XLOC_027202	Os08t0390100-01	Os08g0390100	0.952223	6.22e-06				Os01t0500750-00	Os01g0500750	Os01t0502400-01	Os01g0502400	upstream
	LNC_001323	XLOC_027202	Os05t0559350-00	Os05g0559350	0.952199	6.24e-06				Os01t0500750-00	Os01g0500750	Os01t0499300-01	Os01g0499300	upstream
	LNC_001323	XLOC_027202	Os05t0442750-00	Os05g0442750	0.952182	6.25e-06				Os01t0500750-00	Os01g0500750	Os01t0500825-00	Os01g0500825	upstream
	LNC_001323	XLOC_027202	Os08t0514066-00	Os08g0514066	0.952148	6.27e-06				Os10t0214300-01	Os10g0214300	Os10t0214400-01	Os10g0214400	antisense
	LNC_001323	XLOC_027202	Os05t0385650-01	Os05g0385650	0.952121	6.28e-06				Os10t0214300-01	Os10g0214300	Os10t0213800-01	Os10g0213800	downstream
	LNC_001323	XLOC_027202	Os04t0691400-00	Os04g0691400	0.952057	6.32e-06				Os10t0214300-01	Os10g0214300	Os10t0213100-01	Os10g0213100	downstream
	LNC_001323	XLOC_027202	Os04t0285601-01	Os04g0285601	0.951993	6.36e-06				Os10t0214300-01	Os10g0214300	Os10t0214132-00	Os10g0214132	upstream
	LNC_001323	XLOC_027202	Os02t0175200-00	Os02g0175200	0.951949	6.38e-06				Os10t0214300-01	Os10g0214300	Os10t0213700-01	Os10g0213700	downstream
	LNC_001323	XLOC_027202	Os03t0293700-00	Os03g0293700	0.951746	6.5e-06				Os03t0152200-00	Os03g0152200	Os03t0154000-01	Os03g0154000	upstream
	LNC_001323	XLOC_027202	Os02t0552200-00	Os02g0552200	0.951701	6.53e-06				Os03t0152200-00	Os03g0152200	Os03t0151400-01	Os03g0151400	downstream
	LNC_001323	XLOC_027202	Os07t0524400-00	Os07g0524400	0.951673	6.55e-06				Os03t0152200-00	Os03g0152200	Os03t0150500-01	Os03g0150500	downstream
	LNC_001323	XLOC_027202	Os06t0251100-00	Os06g0251100	0.951635	6.57e-06				Os03t0152200-00	Os03g0152200	Os03t0152300-01	Os03g0152300	upstream
	LNC_001323	XLOC_027202	Os12t0639500-01	Os12g0639500	0.951451	6.68e-06				Os03t0152200-00	Os03g0152200	Os03t0152600-01	Os03g0152600	downstream
	LNC_001323	XLOC_027202	Os01t0861900-01	Os01g0861900	0.951426	6.7e-06				Os03t0152200-00	Os03g0152200	Os03t0151900-01	Os03g0151900	upstream
	LNC_001323	XLOC_027202	Os02t0679700-01	Os02g0679700	0.951408	6.71e-06				Os03t0152200-00	Os03g0152200	Os03t0152700-01	Os03g0152700	upstream
	LNC_001323	XLOC_027202	Os02t0318500-00	Os02g0318500	0.951375	6.73e-06				Os03t0152200-00	Os03g0152200	Os03t0151900-02	Os03g0151900	upstream
	LNC_001323	XLOC_027202	Os03t0797300-01	Os03g0797300	0.951289	6.78e-06				Os03t0152200-00	Os03g0152200	Os03t0151100-01	Os03g0151100	upstream
	LNC_001323	XLOC_027202	Os11t0537900-01	Os11g0537900	0.951253	6.8e-06				Os03t0152200-00	Os03g0152200	Os03t0151850-00	Os03g0151850	downstream
	LNC_001323	XLOC_027202	Os01t0852650-00	Os01g0852650	0.951239	6.81e-06				Os03t0152200-00	Os03g0152200	Os03t0153400-01	Os03g0153400	downstream
	LNC_001323	XLOC_027202	Os03t0264075-00	Os03g0264075	0.951234	6.81e-06				Os03t0152200-00	Os03g0152200	Os03t0151800-02	Os03g0151800	upstream
	LNC_001323	XLOC_027202	Os04t0603900-01	Os04g0603900	0.951185	6.84e-06				Os03t0152200-00	Os03g0152200	Os03t0151800-03	Os03g0151800	upstream
	LNC_001323	XLOC_027202	Os08t0476650-00	Os08g0476650	0.951167	6.85e-06				Os03t0152200-00	Os03g0152200	Os03t0153500-00	Os03g0153500	upstream
	LNC_001323	XLOC_027202	Os10t0483400-01	Os10g0483400	0.951042	6.93e-06				Os03t0152200-00	Os03g0152200	Os03t0151500-01	Os03g0151500	upstream
	LNC_001323	XLOC_027202	Os05t0266900-01	Os05g0266900	0.951037	6.94e-06				Os03t0152200-00	Os03g0152200	Os03t0152800-03	Os03g0152800	upstream
	LNC_001323	XLOC_027202	Os12t0414900-00	Os12g0414900	0.95097	6.98e-06				Os03t0152200-00	Os03g0152200	Os03t0152900-01	Os03g0152900	upstream
	LNC_001323	XLOC_027202	Os07t0124650-00	Os07g0124650	0.950932	7e-06				Os03t0152200-00	Os03g0152200	Os03t0152500-00	Os03g0152500	upstream
	LNC_001323	XLOC_027202	Os07t0539700-01	Os07g0539700	0.950926	7.01e-06				Os03t0152200-00	Os03g0152200	Os03t0154300-01	Os03g0154300	upstream
	LNC_001323	XLOC_027202	Os01t0659800-01	Os01g0659800	0.950919	7.01e-06				Os03t0152200-00	Os03g0152200	Os03t0150700-00	Os03g0150700	downstream
	LNC_001323	XLOC_027202	Os08t0538200-01	Os08g0538200	0.950899	7.02e-06				Os03t0152200-00	Os03g0152200	Os03t0154100-01	Os03g0154100	upstream
	LNC_001323	XLOC_027202	Os11t0593100-01	Os11g0593100	0.950885	7.03e-06				Os03t0152200-00	Os03g0152200	Os03t0153000-00	Os03g0153000	downstream
	LNC_001323	XLOC_027202	Os11t0156300-01	Os11g0156300	0.95085	7.05e-06				Os03t0152200-00	Os03g0152200	Os03t0151600-01	Os03g0151600	upstream
	LNC_001323	XLOC_027202	Os05t0200700-01	Os05g0200700	0.950846	7.06e-06				Os03t0152200-00	Os03g0152200	Os03t0151600-02	Os03g0151600	upstream
	LNC_001323	XLOC_027202	Os10t0397800-00	Os10g0397800	0.950817	7.07e-06				Os03t0152200-00	Os03g0152200	Os03t0149800-01	Os03g0149800	upstream
	LNC_001323	XLOC_027202	Os01t0230800-01	Os01g0230800	0.950749	7.12e-06				Os03t0152200-00	Os03g0152200	Os03t0150901-00	Os03g0150901	downstream
	LNC_001323	XLOC_027202	Os03t0584224-00	Os03g0584224	0.950712	7.14e-06				Os03t0152200-00	Os03g0152200	Os03t0153900-01	Os03g0153900	upstream
	LNC_001323	XLOC_027202	Os04t0670900-00	Os04g0670900	0.950711	7.14e-06				Os03t0152200-00	Os03g0152200	Os03t0151700-02	Os03g0151700	downstream
	LNC_001323	XLOC_027202	Os10t0549100-01	Os10g0549100	0.950699	7.15e-06				Os03t0152200-00	Os03g0152200	Os03t0151700-01	Os03g0151700	downstream
	LNC_001323	XLOC_027202	Os02t0157900-00	Os02g0157900	0.950631	7.19e-06				Os03t0152200-00	Os03g0152200	Os03t0153100-00	Os03g0153100	upstream
	LNC_001323	XLOC_027202	Os05t0518101-01	Os05g0518101	0.950537	7.26e-06				Os03t0152200-00	Os03g0152200	Os03t0152000-01	Os03g0152000	upstream
	LNC_001323	XLOC_027202	Os07t0108900-01	Os07g0108900	0.950476	7.29e-06				Os03t0152200-00	Os03g0152200	Os03t0152800-01	Os03g0152800	upstream
	LNC_001323	XLOC_027202	Os01t0522950-00	Os01g0522950	0.950463	7.3e-06				Os03t0152200-00	Os03g0152200	Os03t0150200-00	Os03g0150200	downstream
	LNC_001323	XLOC_027202	Os07t0211700-00	Os07g0211700	0.950399	7.34e-06				Os03t0152200-00	Os03g0152200	Os03t0150800-01	Os03g0150800	upstream
	LNC_001323	XLOC_027202	Os03t0831400-01	Os03g0831400	0.950364	7.37e-06				Os03t0152200-00	Os03g0152200	Os03t0152800-02	Os03g0152800	upstream
	LNC_001323	XLOC_027202	Os03t0831550-00	Os03g0831550	0.95	7.61e-06				Os03t0152200-00	Os03g0152200	Os03t0152400-01	Os03g0152400	downstream
	LNC_001323	XLOC_027202	Os02t0686400-02	Os02g0686400	-0.950019	7.6e-06				Os03t0152200-00	Os03g0152200	Os03t0151300-01	Os03g0151300	downstream
	LNC_001323	XLOC_027202	Os04t0488000-01	Os04g0488000	-0.950045	7.58e-06				Os03t0152200-00	Os03g0152200	Os03t0152100-01	Os03g0152100	antisense
	LNC_001323	XLOC_027202	Os03t0243300-01	Os03g0243300	-0.950124	7.53e-06				Os03t0152200-00	Os03g0152200	Os03t0150600-01	Os03g0150600	upstream
	LNC_001323	XLOC_027202	Os01t0920100-01	Os01g0920100	-0.950284	7.42e-06				Os03t0152200-00	Os03g0152200	Os03t0150600-02	Os03g0150600	upstream
	LNC_001323	XLOC_027202	Os01t0809300-01	Os01g0809300	-0.950373	7.36e-06				Os03t0152200-00	Os03g0152200	Os03t0151000-00	Os03g0151000	upstream
	LNC_001323	XLOC_027202	Os03t0686300-00	Os03g0686300	-0.950933	7e-06				Os03t0152200-00	Os03g0152200	Os03t0150550-00	Os03g0150550	upstream
	LNC_001323	XLOC_027202	Os06t0318500-00	Os06g0318500	-0.951005	6.96e-06				LNC_003289	XLOC_070217	Os08t0298901-01	Os08g0298901	downstream
	LNC_001323	XLOC_027202	Os05t0509400-01	Os05g0509400	-0.951106	6.89e-06				LNC_003289	XLOC_070217	Os08t0298500-00	Os08g0298500	downstream
	LNC_001323	XLOC_027202	Os12t0514450-00	Os12g0514450	-0.951496	6.65e-06				LNC_003289	XLOC_070217	Os08t0299200-01	Os08g0299200	upstream
	LNC_001323	XLOC_027202	Os08t0157100-01	Os08g0157100	-0.951756	6.5e-06				LNC_003289	XLOC_070217	Os08t0298700-01	Os08g0298700	downstream
	LNC_001323	XLOC_027202	Os03t0256400-01	Os03g0256400	-0.951846	6.44e-06				LNC_003289	XLOC_070217	Os08t0299000-02	Os08g0299000	downstream
	LNC_001323	XLOC_027202	Os08t0398000-01	Os08g0398000	-0.952267	6.2e-06				LNC_003289	XLOC_070217	Os08t0299000-01	Os08g0299000	downstream
	LNC_001323	XLOC_027202	Os03t0788200-01	Os03g0788200	-0.952606	6e-06				LNC_003289	XLOC_070217	Os08t0299600-01	Os08g0299600	upstream
	LNC_001323	XLOC_027202	Os03t0783000-01	Os03g0783000	-0.95276	5.92e-06				LNC_003289	XLOC_070217	Os08t0299300-01	Os08g0299300	downstream
	LNC_001323	XLOC_027202	Os07t0644600-01	Os07g0644600	-0.952909	5.84e-06				LNC_003289	XLOC_070217	Os08t0299400-01	Os08g0299400	upstream
	LNC_001323	XLOC_027202	Os05t0411600-01	Os05g0411600	-0.952981	5.8e-06				LNC_003289	XLOC_070217	Os08t0298800-01	Os08g0298800	downstream
	LNC_001323	XLOC_027202	Os06t0662000-01	Os06g0662000	-0.953015	5.78e-06				LNC_003288	XLOC_070166	Os08t0288500-01	Os08g0288500	downstream
	LNC_001323	XLOC_027202	Os01t0764050-00	Os01g0764050	-0.953541	5.5e-06				LNC_003288	XLOC_070166	Os08t0287800-00	Os08g0287800	upstream
	LNC_001323	XLOC_027202	Os11t0582300-02	Os11g0582300	-0.954036	5.24e-06				LNC_003288	XLOC_070166	Os08t0288200-01	Os08g0288200	upstream
	LNC_001323	XLOC_027202	Os01t0587000-01	Os01g0587000	-0.954706	4.91e-06				LNC_003288	XLOC_070166	Os08t0288050-01	Os08g0288050	downstream
	LNC_001323	XLOC_027202	Os03t0167700-01	Os03g0167700	-0.95476	4.89e-06				LNC_003288	XLOC_070166	Os08t0289400-00	Os08g0289400	downstream
	LNC_001323	XLOC_027202	Os05t0511400-01	Os05g0511400	-0.954825	4.85e-06				LNC_003288	XLOC_070166	Os08t0290000-01	Os08g0290000	downstream
	LNC_001323	XLOC_027202	Os01t0829800-02	Os01g0829800	-0.955096	4.73e-06				LNC_003288	XLOC_070166	Os08t0288400-02	Os08g0288400	antisense
	LNC_001323	XLOC_027202	Os11t0433200-01	Os11g0433200	-0.955519	4.53e-06				LNC_003288	XLOC_070166	Os08t0287200-01	Os08g0287200	downstream
	LNC_001323	XLOC_027202	Os10t0533600-01	Os10g0533600	-0.955777	4.42e-06				LNC_003288	XLOC_070166	Os08t0288400-01	Os08g0288400	antisense
	LNC_001323	XLOC_027202	Os06t0247800-01	Os06g0247800	-0.956026	4.31e-06				LNC_003288	XLOC_070166	Os08t0289000-03	Os08g0289000	upstream
	LNC_001323	XLOC_027202	Os02t0219400-01	Os02g0219400	-0.956206	4.23e-06				LNC_003288	XLOC_070166	Os08t0289000-02	Os08g0289000	upstream
	LNC_001323	XLOC_027202	Os11t0546150-00	Os11g0546150	-0.956408	4.14e-06				LNC_003288	XLOC_070166	Os08t0289000-01	Os08g0289000	upstream
	LNC_001323	XLOC_027202	Os04t0195000-01	Os04g0195000	-0.956632	4.05e-06				LNC_003288	XLOC_070166	Os08t0290100-01	Os08g0290100	downstream
	LNC_001323	XLOC_027202	Os03t0803800-01	Os03g0803800	-0.958335	3.39e-06				LNC_003288	XLOC_070166	Os08t0288000-02	Os08g0288000	downstream
	LNC_001323	XLOC_027202	Os02t0795300-01	Os02g0795300	-0.959348	3.04e-06				LNC_003288	XLOC_070166	Os08t0289266-00	Os08g0289266	downstream
	LNC_001323	XLOC_027202	Os03t0764300-01	Os03g0764300	-0.959799	2.89e-06				LNC_003288	XLOC_070166	Os08t0288000-01	Os08g0288000	downstream
	LNC_001323	XLOC_027202	Os09t0525900-01	Os09g0525900	-0.960693	2.62e-06				Os11t0634902-01	Os11g0634902	Os11t0635000-01	Os11g0635000	downstream
	LNC_001323	XLOC_027202	Os05t0125500-01	Os05g0125500	-0.960813	2.58e-06				Os11t0634902-01	Os11g0634902	Os11t0634200-01	Os11g0634200	upstream
	LNC_001323	XLOC_027202	Os02t0730700-02	Os02g0730700	-0.962233	2.19e-06				Os11t0634902-01	Os11g0634902	Os11t0634700-00	Os11g0634700	downstream
	LNC_001323	XLOC_027202	Os06t0167100-01	Os06g0167100	-0.963778	1.82e-06				Os11t0634902-01	Os11g0634902	Os11t0635300-00	Os11g0635300	upstream
	LNC_001323	XLOC_027202	Os12t0155300-01	Os12g0155300	-0.965785	1.41e-06				Os11t0634902-01	Os11g0634902	Os11t0635500-01	Os11g0635500	upstream
	LNC_001323	XLOC_027202	Os11t0209700-02	Os11g0209700	-0.968266	1.01e-06				Os11t0634902-01	Os11g0634902	Os11t0633600-01	Os11g0633600	downstream
	LNC_001323	XLOC_027202	Os03t0281600-01	Os03g0281600	-0.969509	8.45e-07				Os11t0634902-01	Os11g0634902	Os11t0633800-01	Os11g0633800	downstream
	LNC_001323	XLOC_027202	Os07t0134800-01	Os07g0134800	-0.969553	8.4e-07				Os11t0634902-01	Os11g0634902	Os11t0634800-00	Os11g0634800	antisense
	LNC_001323	XLOC_027202	Os03t0305500-01	Os03g0305500	-0.971588	6.17e-07				Os11t0634902-01	Os11g0634902	Os11t0635400-00	Os11g0635400	downstream
	LNC_001323	XLOC_027202	Os01t0786900-01	Os01g0786900	-0.972137	5.66e-07				Os11t0634902-01	Os11g0634902	Os11t0634500-00	Os11g0634500	downstream
	LNC_001323	XLOC_027202	Os10t0400900-01	Os10g0400900	-0.973441	4.57e-07				Os11t0634902-01	Os11g0634902	Os11t0633500-01	Os11g0633500	downstream
	LNC_001323	XLOC_027202	Os01t0350900-02	Os01g0350900	-0.973829	4.28e-07				Os03t0452801-00	Os03g0452801	Os03t0453800-01	Os03g0453800	upstream
	LNC_001323	XLOC_027202	Os01t0853400-01	Os01g0853400	-0.975515	3.18e-07				Os03t0452801-00	Os03g0452801	Os03t0453301-01	Os03g0453301	downstream
	LNC_001323	XLOC_027202	Os06t0128200-01	Os06g0128200	-0.976913	2.44e-07				Os03t0452801-00	Os03g0452801	Os03t0452300-01	Os03g0452300	antisense
	LNC_001323	XLOC_027202	Os03t0131300-01	Os03g0131300	-0.979611	1.4e-07				LNC_003281	XLOC_070030	Os08t0266225-00	Os08g0266225	upstream
	LNC_003617	XLOC_077365	Os07t0554850-00	Os07g0554850	0.994573	3.71e-10				LNC_003281	XLOC_070030	Os08t0267450-01	Os08g0267450	downstream
	LNC_003617	XLOC_077365	Os07t0281200-01	Os07g0281200	0.994236	4.87e-10				LNC_003281	XLOC_070030	Os08t0266600-01	Os08g0266600	downstream
	LNC_003617	XLOC_077365	Os11t0116600-00	Os11g0116600	0.99221	1.88e-09				LNC_003281	XLOC_070030	Os08t0267000-00	Os08g0267000	upstream
	LNC_003617	XLOC_077365	Os07t0452700-03	Os07g0452700	0.989056	8.65e-09				LNC_003281	XLOC_070030	Os08t0268900-01	Os08g0268900	upstream
	LNC_003617	XLOC_077365	Os04t0488000-02	Os04g0488000	0.988802	9.58e-09				LNC_003281	XLOC_070030	Os08t0266300-00	Os08g0266300	downstream
	LNC_003617	XLOC_077365	Os04t0509600-02	Os04g0509600	0.988771	9.71e-09				LNC_003281	XLOC_070030	Os08t0269800-01	Os08g0269800	downstream
	LNC_003617	XLOC_077365	Os05t0211100-02	Os05g0211100	0.988733	9.85e-09				LNC_003281	XLOC_070030	Os08t0267800-01	Os08g0267800	downstream
	LNC_003617	XLOC_077365	Os05t0581800-03	Os05g0581800	0.988675	1.01e-08				LNC_003281	XLOC_070030	Os08t0269700-01	Os08g0269700	downstream
	LNC_003617	XLOC_077365	Os03t0374100-02	Os03g0374100	0.988673	1.01e-08				LNC_003281	XLOC_070030	Os08t0269300-00	Os08g0269300	upstream
	LNC_003617	XLOC_077365	Os03t0805700-00	Os03g0805700	0.988669	1.01e-08				LNC_003281	XLOC_070030	Os08t0267300-00	Os08g0267300	upstream
	LNC_003617	XLOC_077365	Os12t0589898-00	Os12g0589898	0.988669	1.01e-08				LNC_003281	XLOC_070030	Os08t0269000-01	Os08g0269000	downstream
	LNC_003617	XLOC_077365	Os11t0243925-00	Os11g0243925	0.988669	1.01e-08				LNC_003281	XLOC_070030	Os08t0266200-01	Os08g0266200	downstream
	LNC_003617	XLOC_077365	Os02t0457175-00	Os02g0457175	0.988669	1.01e-08				LNC_003281	XLOC_070030	Os08t0266700-01	Os08g0266700	downstream
	LNC_003617	XLOC_077365	Os09t0426200-00	Os09g0426200	0.988669	1.01e-08				LNC_003281	XLOC_070030	Os08t0268550-01	Os08g0268550	upstream
	LNC_003617	XLOC_077365	Os01t0761900-00	Os01g0761900	0.988669	1.01e-08				LNC_003281	XLOC_070030	Os08t0269600-01	Os08g0269600	downstream
	LNC_003617	XLOC_077365	Os02t0543800-01	Os02g0543800	0.988669	1.01e-08				LNC_003281	XLOC_070030	Os08t0269500-01	Os08g0269500	downstream
	LNC_003617	XLOC_077365	Os09t0491868-00	Os09g0491868	0.988669	1.01e-08				LNC_003281	XLOC_070030	Os08t0268000-01	Os08g0268000	downstream
	LNC_003617	XLOC_077365	Os12t0291200-00	Os12g0291200	0.988669	1.01e-08				LNC_003281	XLOC_070030	Os08t0266400-00	Os08g0266400	upstream
	LNC_003617	XLOC_077365	Os11t0430600-00	Os11g0430600	0.988669	1.01e-08				LNC_003280	XLOC_070006	Os08t0264700-00	Os08g0264700	upstream
	LNC_003617	XLOC_077365	Os07t0533201-00	Os07g0533201	0.988669	1.01e-08				LNC_003280	XLOC_070006	Os08t0263400-01	Os08g0263400	downstream
	LNC_003617	XLOC_077365	Os02t0171500-00	Os02g0171500	0.988669	1.01e-08				LNC_003280	XLOC_070006	Os08t0266300-00	Os08g0266300	upstream
	LNC_003617	XLOC_077365	Os03t0320875-00	Os03g0320875	0.988669	1.01e-08				LNC_003280	XLOC_070006	Os08t0266225-00	Os08g0266225	downstream
	LNC_003617	XLOC_077365	Os01t0286550-00	Os01g0286550	0.988669	1.01e-08				LNC_003280	XLOC_070006	Os08t0265500-01	Os08g0265500	upstream
	LNC_003617	XLOC_077365	Os01t0734333-00	Os01g0734333	0.988669	1.01e-08				LNC_003280	XLOC_070006	Os08t0265300-00	Os08g0265300	upstream
	LNC_003617	XLOC_077365	Os03t0215600-00	Os03g0215600	0.988669	1.01e-08				LNC_003280	XLOC_070006	Os08t0263600-00	Os08g0263600	downstream
	LNC_003617	XLOC_077365	Os03t0730200-00	Os03g0730200	0.988669	1.01e-08				LNC_003280	XLOC_070006	Os08t0263000-00	Os08g0263000	upstream
	LNC_003617	XLOC_077365	Os06t0159700-00	Os06g0159700	0.988669	1.01e-08				LNC_003280	XLOC_070006	Os08t0263300-02	Os08g0263300	upstream
	LNC_003617	XLOC_077365	Os03t0650300-00	Os03g0650300	0.988669	1.01e-08				LNC_003280	XLOC_070006	Os08t0266200-01	Os08g0266200	upstream
	LNC_003617	XLOC_077365	Os10t0188166-00	Os10g0188166	0.988669	1.01e-08				LNC_003280	XLOC_070006	Os08t0263300-01	Os08g0263300	upstream
	LNC_003617	XLOC_077365	Os10t0580750-00	Os10g0580750	0.988669	1.01e-08				LNC_003280	XLOC_070006	Os08t0265000-01	Os08g0265000	upstream
	LNC_003617	XLOC_077365	Os02t0730100-00	Os02g0730100	0.988669	1.01e-08				LNC_003280	XLOC_070006	Os08t0263100-01	Os08g0263100	downstream
	LNC_003617	XLOC_077365	Os01t0575801-00	Os01g0575801	0.988669	1.01e-08				LNC_003283	XLOC_070111	Os08t0280150-00	Os08g0280150	upstream
	LNC_003617	XLOC_077365	Os09t0242000-00	Os09g0242000	0.988669	1.01e-08				LNC_003283	XLOC_070111	Os08t0278100-01	Os08g0278100	downstream
	LNC_003617	XLOC_077365	Os11t0235400-00	Os11g0235400	0.988669	1.01e-08				LNC_003283	XLOC_070111	Os08t0278966-00	Os08g0278966	upstream
	LNC_003617	XLOC_077365	Os04t0686100-00	Os04g0686100	0.988669	1.01e-08				LNC_003283	XLOC_070111	Os08t0277200-01	Os08g0277200	downstream
	LNC_003617	XLOC_077365	Os07t0527300-00	Os07g0527300	0.988669	1.01e-08				LNC_003283	XLOC_070111	Os08t0280125-00	Os08g0280125	downstream
	LNC_003617	XLOC_077365	Os03t0421700-00	Os03g0421700	0.988669	1.01e-08				LNC_003283	XLOC_070111	Os08t0278900-01	Os08g0278900	downstream
	LNC_003617	XLOC_077365	Os02t0286933-00	Os02g0286933	0.988669	1.01e-08				LNC_003283	XLOC_070111	Os08t0278501-00	Os08g0278501	downstream
	LNC_003617	XLOC_077365	Os07t0105100-00	Os07g0105100	0.988669	1.01e-08				LNC_003283	XLOC_070111	Os08t0280100-01	Os08g0280100	upstream
	LNC_003617	XLOC_077365	Os11t0293800-00	Os11g0293800	0.988669	1.01e-08				LNC_003283	XLOC_070111	Os08t0280100-02	Os08g0280100	upstream
	LNC_003617	XLOC_077365	Os01t0249050-00	Os01g0249050	0.988669	1.01e-08				LNC_003283	XLOC_070111	Os08t0277300-00	Os08g0277300	upstream
	LNC_003617	XLOC_077365	Os01t0536200-00	Os01g0536200	0.988669	1.01e-08				LNC_003283	XLOC_070111	Os08t0277900-01	Os08g0277900	downstream
	LNC_003617	XLOC_077365	Os05t0244800-00	Os05g0244800	0.988669	1.01e-08				LNC_003283	XLOC_070111	Os08t0278600-01	Os08g0278600	upstream
	LNC_003617	XLOC_077365	Os11t0540500-00	Os11g0540500	0.988669	1.01e-08				LNC_003283	XLOC_070111	Os08t0278750-01	Os08g0278750	downstream
	LNC_003617	XLOC_077365	Os02t0693200-03	Os02g0693200	0.988669	1.01e-08				LNC_003283	XLOC_070111	Os08t0278600-02	Os08g0278600	upstream
	LNC_003617	XLOC_077365	Os03t0146100-05	Os03g0146100	0.988669	1.01e-08				LNC_003282	XLOC_070076	Os08t0275200-00	Os08g0275200	upstream
	LNC_003617	XLOC_077365	Os03t0673800-02	Os03g0673800	0.988658	1.01e-08				LNC_003282	XLOC_070076	Os08t0274775-00	Os08g0274775	downstream
	LNC_003617	XLOC_077365	Os11t0210500-02	Os11g0210500	0.988627	1.03e-08				LNC_003282	XLOC_070076	Os08t0276000-01	Os08g0276000	downstream
	LNC_003617	XLOC_077365	Os04t0648800-02	Os04g0648800	0.988561	1.05e-08				LNC_003282	XLOC_070076	Os08t0273000-01	Os08g0273000	upstream
	LNC_003617	XLOC_077365	Os03t0576900-04	Os03g0576900	0.988508	1.08e-08				LNC_003282	XLOC_070076	Os08t0273783-00	Os08g0273783	upstream
	LNC_003617	XLOC_077365	Os02t0650500-02	Os02g0650500	0.988454	1.1e-08				LNC_003282	XLOC_070076	Os08t0276200-01	Os08g0276200	downstream
	LNC_003617	XLOC_077365	Os08t0224700-02	Os08g0224700	0.988345	1.15e-08				LNC_003282	XLOC_070076	Os08t0274700-02	Os08g0274700	downstream
	LNC_003617	XLOC_077365	Os11t0291800-00	Os11g0291800	0.988278	1.18e-08				LNC_003282	XLOC_070076	Os08t0274700-01	Os08g0274700	downstream
	LNC_003617	XLOC_077365	Os06t0660700-02	Os06g0660700	0.987955	1.33e-08				LNC_003282	XLOC_070076	Os08t0275600-00	Os08g0275600	downstream
	LNC_003617	XLOC_077365	Os08t0404500-02	Os08g0404500	0.985781	2.8e-08				LNC_003282	XLOC_070076	Os08t0274150-00	Os08g0274150	upstream
	LNC_003617	XLOC_077365	Os03t0794900-03	Os03g0794900	0.98373	5.11e-08				LNC_003282	XLOC_070076	Os08t0276100-01	Os08g0276100	upstream
	LNC_003617	XLOC_077365	Os05t0241300-01	Os05g0241300	0.983198	5.9e-08				LNC_003282	XLOC_070076	Os08t0276400-01	Os08g0276400	downstream
	LNC_003617	XLOC_077365	Os04t0353600-01	Os04g0353600	0.982266	7.52e-08				LNC_003285	XLOC_070129	Os08t0280150-00	Os08g0280150	downstream
	LNC_003617	XLOC_077365	Os09t0124816-00	Os09g0124816	0.982118	7.8e-08				LNC_003285	XLOC_070129	Os08t0280200-01	Os08g0280200	downstream
	LNC_003617	XLOC_077365	Os02t0214633-00	Os02g0214633	0.981857	8.32e-08				LNC_003285	XLOC_070129	Os08t0280200-02	Os08g0280200	downstream
	LNC_003617	XLOC_077365	Os07t0102100-02	Os07g0102100	0.980022	1.28e-07				LNC_003285	XLOC_070129	Os08t0280200-03	Os08g0280200	downstream
	LNC_003617	XLOC_077365	Os02t0733166-00	Os02g0733166	0.978992	1.6e-07				LNC_003285	XLOC_070129	Os08t0280125-00	Os08g0280125	upstream
	LNC_003617	XLOC_077365	Os11t0232100-01	Os11g0232100	0.97886	1.65e-07				LNC_003285	XLOC_070129	Os08t0281600-00	Os08g0281600	downstream
	LNC_003617	XLOC_077365	Os11t0165700-00	Os11g0165700	0.978648	1.72e-07				LNC_003285	XLOC_070129	Os08t0280100-01	Os08g0280100	downstream
	LNC_003617	XLOC_077365	Os11t0334938-00	Os11g0334938	0.978455	1.79e-07				LNC_003285	XLOC_070129	Os08t0280100-02	Os08g0280100	downstream
	LNC_003617	XLOC_077365	Os06t0341801-00	Os06g0341801	0.978292	1.86e-07				LNC_003285	XLOC_070129	Os08t0281500-00	Os08g0281500	upstream
	LNC_003617	XLOC_077365	Os08t0227500-00	Os08g0227500	0.977908	2.01e-07				LNC_003285	XLOC_070129	Os08t0280600-01	Os08g0280600	upstream
	LNC_003617	XLOC_077365	Os12t0267100-00	Os12g0267100	0.977163	2.33e-07				LNC_003285	XLOC_070129	Os08t0280300-00	Os08g0280300	antisense
	LNC_003617	XLOC_077365	Os12t0161350-00	Os12g0161350	0.975022	3.47e-07				LNC_003284	XLOC_070126	Os08t0280150-00	Os08g0280150	downstream
	LNC_003617	XLOC_077365	Os07t0261732-00	Os07g0261732	0.974899	3.55e-07				LNC_003284	XLOC_070126	Os08t0280200-01	Os08g0280200	upstream
	LNC_003617	XLOC_077365	Os02t0803800-01	Os02g0803800	0.974086	4.09e-07				LNC_003284	XLOC_070126	Os08t0280200-02	Os08g0280200	upstream
	LNC_003617	XLOC_077365	Os03t0308100-02	Os03g0308100	0.973537	4.5e-07				LNC_003284	XLOC_070126	Os08t0280200-03	Os08g0280200	upstream
	LNC_003617	XLOC_077365	Os04t0193200-00	Os04g0193200	0.973535	4.5e-07				LNC_003284	XLOC_070126	Os08t0280125-00	Os08g0280125	upstream
	LNC_003617	XLOC_077365	Os10t0336600-01	Os10g0336600	0.973034	4.89e-07				LNC_003284	XLOC_070126	Os08t0280100-01	Os08g0280100	downstream
	LNC_003617	XLOC_077365	Os12t0264500-04	Os12g0264500	0.971592	6.17e-07				LNC_003284	XLOC_070126	Os08t0280100-02	Os08g0280100	downstream
	LNC_003617	XLOC_077365	Os05t0121750-00	Os05g0121750	0.971013	6.75e-07				LNC_003284	XLOC_070126	Os08t0280600-01	Os08g0280600	upstream
	LNC_003617	XLOC_077365	Os06t0228900-00	Os06g0228900	0.970607	7.18e-07				LNC_003284	XLOC_070126	Os08t0280300-00	Os08g0280300	upstream
	LNC_003617	XLOC_077365	Os08t0433050-00	Os08g0433050	0.970368	7.44e-07				LNC_003287	XLOC_070155	Os08t0287800-00	Os08g0287800	downstream
	LNC_003617	XLOC_077365	Os02t0713500-00	Os02g0713500	0.970103	7.75e-07				LNC_003287	XLOC_070155	Os08t0285100-00	Os08g0285100	upstream
	LNC_003617	XLOC_077365	Os10t0541600-00	Os10g0541600	0.966853	1.23e-06				LNC_003287	XLOC_070155	Os08t0286100-00	Os08g0286100	downstream
	LNC_003617	XLOC_077365	Os01t0308200-02	Os01g0308200	0.966269	1.33e-06				LNC_003287	XLOC_070155	Os08t0288000-02	Os08g0288000	upstream
	LNC_003617	XLOC_077365	Os10t0130500-01	Os10g0130500	0.965604	1.45e-06				LNC_003287	XLOC_070155	Os08t0285200-01	Os08g0285200	downstream
	LNC_003617	XLOC_077365	Os04t0582900-01	Os04g0582900	0.965551	1.46e-06				LNC_003287	XLOC_070155	Os08t0287200-01	Os08g0287200	upstream
	LNC_003617	XLOC_077365	Os09t0452700-00	Os09g0452700	0.965264	1.51e-06				LNC_003287	XLOC_070155	Os08t0285350-00	Os08g0285350	downstream
	LNC_003617	XLOC_077365	Os12t0151600-00	Os12g0151600	0.964679	1.63e-06				LNC_003287	XLOC_070155	Os08t0285301-01	Os08g0285301	upstream
	LNC_003617	XLOC_077365	Os09t0275400-01	Os09g0275400	0.964	1.77e-06				LNC_003287	XLOC_070155	Os08t0286500-01	Os08g0286500	upstream
	LNC_003617	XLOC_077365	Os05t0206100-00	Os05g0206100	0.963444	1.9e-06				LNC_003287	XLOC_070155	Os08t0285600-01	Os08g0285600	upstream
	LNC_003617	XLOC_077365	Os11t0459200-01	Os11g0459200	0.963425	1.9e-06				LNC_003287	XLOC_070155	Os08t0284500-00	Os08g0284500	downstream
	LNC_003617	XLOC_077365	Os01t0371400-00	Os01g0371400	0.962864	2.03e-06				LNC_003287	XLOC_070155	Os08t0288000-01	Os08g0288000	upstream
	LNC_003617	XLOC_077365	Os12t0198800-00	Os12g0198800	0.962758	2.06e-06				LNC_003286	XLOC_070134	Os08t0280150-00	Os08g0280150	downstream
	LNC_003617	XLOC_077365	Os08t0415400-00	Os08g0415400	0.96214	2.22e-06				LNC_003286	XLOC_070134	Os08t0282100-00	Os08g0282100	upstream
	LNC_003617	XLOC_077365	Os02t0115900-03	Os02g0115900	0.961678	2.34e-06				LNC_003286	XLOC_070134	Os08t0280200-01	Os08g0280200	downstream
	LNC_003617	XLOC_077365	Os05t0409400-01	Os05g0409400	0.959764	2.9e-06				LNC_003286	XLOC_070134	Os08t0280200-02	Os08g0280200	downstream
	LNC_003617	XLOC_077365	Os05t0401100-02	Os05g0401100	0.959636	2.94e-06				LNC_003286	XLOC_070134	Os08t0280200-03	Os08g0280200	downstream
	LNC_003617	XLOC_077365	Os06t0576600-00	Os06g0576600	0.959483	3e-06				LNC_003286	XLOC_070134	Os08t0280125-00	Os08g0280125	upstream
	LNC_003617	XLOC_077365	Os12t0152100-01	Os12g0152100	0.95902	3.15e-06				LNC_003286	XLOC_070134	Os08t0281600-00	Os08g0281600	downstream
	LNC_003617	XLOC_077365	Os05t0480700-01	Os05g0480700	0.958045	3.5e-06				LNC_003286	XLOC_070134	Os08t0280100-01	Os08g0280100	downstream
	LNC_003617	XLOC_077365	Os03t0762300-02	Os03g0762300	0.95679	3.99e-06				LNC_003286	XLOC_070134	Os08t0282000-01	Os08g0282000	downstream
	LNC_003617	XLOC_077365	Os01t0955500-00	Os01g0955500	0.956735	4.01e-06				LNC_003286	XLOC_070134	Os08t0280100-02	Os08g0280100	downstream
	LNC_003617	XLOC_077365	Os06t0725500-00	Os06g0725500	0.95629	4.19e-06				LNC_003286	XLOC_070134	Os08t0281500-00	Os08g0281500	upstream
	LNC_003617	XLOC_077365	Os10t0195050-00	Os10g0195050	0.955513	4.54e-06				LNC_003286	XLOC_070134	Os08t0280600-01	Os08g0280600	downstream
	LNC_003617	XLOC_077365	Os07t0510866-00	Os07g0510866	0.954981	4.78e-06				LNC_003286	XLOC_070134	Os08t0280300-00	Os08g0280300	downstream
	LNC_003617	XLOC_077365	Os06t0274300-01	Os06g0274300	0.954659	4.93e-06				Os10t0351457-00	Os10g0351457	Os10t0351414-00	Os10g0351414	downstream
	LNC_003617	XLOC_077365	Os11t0707000-03	Os11g0707000	0.954028	5.25e-06				Os10t0351457-00	Os10g0351457	Os10t0352000-01	Os10g0352000	downstream
	LNC_003617	XLOC_077365	Os10t0514500-00	Os10g0514500	0.953882	5.32e-06				Os10t0351457-00	Os10g0351457	Os10t0351200-00	Os10g0351200	upstream
	LNC_003617	XLOC_077365	Os02t0641000-00	Os02g0641000	0.953708	5.41e-06				Os10t0351457-00	Os10g0351457	Os10t0350800-01	Os10g0350800	upstream
	LNC_003617	XLOC_077365	Os07t0200500-00	Os07g0200500	0.953351	5.6e-06				Os10t0351457-00	Os10g0351457	Os10t0352500-01	Os10g0352500	downstream
	LNC_003617	XLOC_077365	Os03t0335300-02	Os03g0335300	0.953222	5.67e-06				Os10t0351457-00	Os10g0351457	Os10t0350001-00	Os10g0350001	upstream
	LNC_003617	XLOC_077365	Os03t0844900-01	Os03g0844900	0.952781	5.91e-06				Os10t0351457-00	Os10g0351457	Os10t0350200-00	Os10g0350200	upstream
	LNC_003617	XLOC_077365	Os05t0214300-00	Os05g0214300	0.951693	6.53e-06				Os10t0351457-00	Os10g0351457	Os10t0349900-01	Os10g0349900	upstream
	LNC_003617	XLOC_077365	Os04t0184900-00	Os04g0184900	0.951619	6.58e-06				Os10t0351457-00	Os10g0351457	Os10t0352200-01	Os10g0352200	downstream
	LNC_003617	XLOC_077365	Os04t0582700-00	Os04g0582700	0.951234	6.81e-06				Os10t0351457-00	Os10g0351457	Os10t0351700-01	Os10g0351700	upstream
	LNC_003617	XLOC_077365	Os03t0844050-00	Os03g0844050	0.951057	6.92e-06				Os10t0351457-00	Os10g0351457	Os10t0351500-01	Os10g0351500	upstream
	LNC_003617	XLOC_077365	Os02t0176900-00	Os02g0176900	0.950653	7.18e-06				Os10t0351457-00	Os10g0351457	Os10t0350450-00	Os10g0350450	upstream
	LNC_003614	XLOC_077297	Os04t0193200-00	Os04g0193200	0.99587	1.09e-10				Os10t0351457-00	Os10g0351457	Os10t0351600-00	Os10g0351600	upstream
	LNC_003614	XLOC_077297	Os02t0803800-01	Os02g0803800	0.995831	1.14e-10				Os10t0351457-00	Os10g0351457	Os10t0350500-01	Os10g0350500	upstream
	LNC_003614	XLOC_077297	Os05t0106300-00	Os05g0106300	0.995096	2.35e-10				LNC_000740	XLOC_015671	Os02t0617075-00	Os02g0617075	upstream
	LNC_003614	XLOC_077297	Os11t0454250-00	Os11g0454250	0.994621	3.57e-10				LNC_000740	XLOC_015671	Os02t0617500-01	Os02g0617500	upstream
	LNC_003614	XLOC_077297	Os05t0153500-00	Os05g0153500	0.994592	3.65e-10				LNC_000740	XLOC_015671	Os02t0617800-01	Os02g0617800	upstream
	LNC_003614	XLOC_077297	Os02t0517531-02	Os02g0517531	0.993355	9.22e-10				LNC_000740	XLOC_015671	Os02t0618100-01	Os02g0618100	upstream
	LNC_003614	XLOC_077297	Os02t0171700-01	Os02g0171700	0.992846	1.28e-09				LNC_000740	XLOC_015671	Os02t0617400-01	Os02g0617400	upstream
	LNC_003614	XLOC_077297	Os06t0316000-01	Os06g0316000	0.992731	1.38e-09				LNC_000740	XLOC_015671	Os02t0617100-01	Os02g0617100	antisense
	LNC_003614	XLOC_077297	Os08t0433050-00	Os08g0433050	0.990835	3.9e-09				LNC_000740	XLOC_015671	Os02t0616100-06	Os02g0616100	downstream
	LNC_003614	XLOC_077297	Os07t0261732-00	Os07g0261732	0.989072	8.59e-09				LNC_000740	XLOC_015671	Os02t0616100-07	Os02g0616100	downstream
	LNC_003614	XLOC_077297	Os06t0725500-00	Os06g0725500	0.989016	8.79e-09				LNC_000740	XLOC_015671	Os02t0616100-04	Os02g0616100	downstream
	LNC_003614	XLOC_077297	Os08t0545850-00	Os08g0545850	0.988731	9.86e-09				LNC_000740	XLOC_015671	Os02t0616100-01	Os02g0616100	downstream
	LNC_003614	XLOC_077297	Os10t0501100-00	Os10g0501100	0.986142	2.49e-08				LNC_000740	XLOC_015671	Os02t0618200-01	Os02g0618200	upstream
	LNC_003614	XLOC_077297	Os04t0189400-01	Os04g0189400	0.985947	2.65e-08				LNC_000740	XLOC_015671	Os02t0617700-01	Os02g0617700	downstream
	LNC_003614	XLOC_077297	Os02t0445300-00	Os02g0445300	0.985207	3.34e-08				LNC_000740	XLOC_015671	Os02t0617000-00	Os02g0617000	upstream
	LNC_003614	XLOC_077297	Os04t0563300-01	Os04g0563300	0.984901	3.66e-08				LNC_000740	XLOC_015671	Os02t0616450-01	Os02g0616450	downstream
	LNC_003614	XLOC_077297	Os05t0514800-00	Os05g0514800	0.98434	4.31e-08				LNC_000740	XLOC_015671	Os02t0616300-00	Os02g0616300	upstream
	LNC_003614	XLOC_077297	Os12t0263000-01	Os12g0263000	0.982457	7.16e-08				LNC_000740	XLOC_015671	Os02t0617300-02	Os02g0617300	downstream
	LNC_003614	XLOC_077297	Os02t0555650-00	Os02g0555650	0.981772	8.5e-08				LNC_000740	XLOC_015671	Os02t0616600-02	Os02g0616600	upstream
	LNC_003614	XLOC_077297	Os10t0195050-00	Os10g0195050	0.981245	9.65e-08				LNC_000740	XLOC_015671	Os02t0616600-01	Os02g0616600	upstream
	LNC_003614	XLOC_077297	Os07t0102100-02	Os07g0102100	0.980463	1.16e-07				LNC_000740	XLOC_015671	Os02t0616199-00	Os02g0616199	upstream
	LNC_003614	XLOC_077297	Os01t0945650-00	Os01g0945650	0.97935	1.48e-07				LNC_000740	XLOC_015671	Os02t0617300-01	Os02g0617300	downstream
	LNC_003614	XLOC_077297	Os05t0170250-01	Os05g0170250	0.979339	1.49e-07				LNC_000740	XLOC_015671	Os02t0617200-01	Os02g0617200	downstream
	LNC_003614	XLOC_077297	Os11t0116600-00	Os11g0116600	0.979255	1.52e-07				LNC_000740	XLOC_015671	Os02t0616800-01	Os02g0616800	upstream
	LNC_003614	XLOC_077297	Os03t0163900-00	Os03g0163900	0.979115	1.56e-07				LNC_000740	XLOC_015671	Os02t0617600-02	Os02g0617600	downstream
	LNC_003614	XLOC_077297	Os11t0645301-00	Os11g0645301	0.978207	1.89e-07				LNC_000740	XLOC_015671	Os02t0617600-03	Os02g0617600	downstream
	LNC_003614	XLOC_077297	Os11t0334938-00	Os11g0334938	0.977964	1.99e-07				LNC_000740	XLOC_015671	Os02t0617600-01	Os02g0617600	downstream
	LNC_003614	XLOC_077297	Os10t0105800-00	Os10g0105800	0.977597	2.14e-07				LNC_000743	XLOC_015767	Os02t0627750-00	Os02g0627750	downstream
	LNC_003614	XLOC_077297	Os03t0169550-00	Os03g0169550	0.977583	2.14e-07				LNC_000743	XLOC_015767	Os02t0625300-00	Os02g0625300	downstream
	LNC_003614	XLOC_077297	Os10t0525301-00	Os10g0525301	0.977421	2.21e-07				LNC_000743	XLOC_015767	Os02t0625000-02	Os02g0625000	downstream
	LNC_003614	XLOC_077297	Os12t0161350-00	Os12g0161350	0.975594	3.13e-07				LNC_000743	XLOC_015767	Os02t0625000-01	Os02g0625000	downstream
	LNC_003614	XLOC_077297	Os01t0371400-00	Os01g0371400	0.97528	3.32e-07				LNC_000743	XLOC_015767	Os02t0627100-01	Os02g0627100	downstream
	LNC_003614	XLOC_077297	Os02t0180900-01	Os02g0180900	0.975254	3.33e-07				LNC_000743	XLOC_015767	Os02t0626400-01	Os02g0626400	downstream
	LNC_003614	XLOC_077297	Os06t0536333-00	Os06g0536333	0.97422	4e-07				LNC_000743	XLOC_015767	Os02t0626400-02	Os02g0626400	downstream
	LNC_003614	XLOC_077297	Os07t0630800-03	Os07g0630800	0.973045	4.88e-07				LNC_000743	XLOC_015767	Os02t0626400-03	Os02g0626400	downstream
	LNC_003614	XLOC_077297	Os02t0212500-01	Os02g0212500	0.972557	5.29e-07				LNC_000743	XLOC_015767	Os02t0627800-00	Os02g0627800	downstream
	LNC_003614	XLOC_077297	Os02t0159900-01	Os02g0159900	0.972539	5.3e-07				LNC_000743	XLOC_015767	Os02t0625100-00	Os02g0625100	downstream
	LNC_003614	XLOC_077297	Os12t0128900-00	Os12g0128900	0.972531	5.31e-07				LNC_000743	XLOC_015767	Os02t0626532-01	Os02g0626532	upstream
	LNC_003614	XLOC_077297	Os01t0800600-00	Os01g0800600	0.972214	5.59e-07				LNC_000743	XLOC_015767	Os02t0624400-02	Os02g0624400	downstream
	LNC_003614	XLOC_077297	Os04t0206401-00	Os04g0206401	0.972116	5.68e-07				LNC_000743	XLOC_015767	Os02t0624400-01	Os02g0624400	downstream
	LNC_003614	XLOC_077297	Os11t0434850-00	Os11g0434850	0.971675	6.09e-07				LNC_000743	XLOC_015767	Os02t0626100-03	Os02g0626100	upstream
	LNC_003614	XLOC_077297	Os11t0222320-00	Os11g0222320	0.971378	6.38e-07				LNC_000743	XLOC_015767	Os02t0626100-02	Os02g0626100	upstream
	LNC_003614	XLOC_077297	Os01t0955500-00	Os01g0955500	0.971294	6.46e-07				LNC_000743	XLOC_015767	Os02t0626100-01	Os02g0626100	upstream
	LNC_003614	XLOC_077297	Os08t0510101-00	Os08g0510101	0.969898	7.98e-07				LNC_000743	XLOC_015767	Os02t0625900-01	Os02g0625900	downstream
	LNC_003614	XLOC_077297	Os04t0330301-00	Os04g0330301	0.969105	8.97e-07				LNC_000743	XLOC_015767	Os02t0625500-01	Os02g0625500	upstream
	LNC_003614	XLOC_077297	Os07t0554850-00	Os07g0554850	0.968871	9.27e-07				LNC_000743	XLOC_015767	Os02t0625500-02	Os02g0625500	upstream
	LNC_003614	XLOC_077297	Os08t0529350-01	Os08g0529350	0.968205	1.02e-06				LNC_000743	XLOC_015767	Os02t0626600-00	Os02g0626600	downstream
	LNC_003614	XLOC_077297	Os02t0662300-01	Os02g0662300	0.968118	1.03e-06				LNC_000743	XLOC_015767	Os02t0624700-00	Os02g0624700	upstream
	LNC_003614	XLOC_077297	Os04t0345400-01	Os04g0345400	0.968084	1.04e-06				LNC_000743	XLOC_015767	Os02t0627700-00	Os02g0627700	upstream
	LNC_003614	XLOC_077297	Os02t0124000-01	Os02g0124000	0.967909	1.06e-06				LNC_000742	XLOC_015756	Os02t0623500-02	Os02g0623500	upstream
	LNC_003614	XLOC_077297	Os10t0474250-00	Os10g0474250	0.967875	1.07e-06				LNC_000742	XLOC_015756	Os02t0626600-00	Os02g0626600	downstream
	LNC_003614	XLOC_077297	Os05t0241300-01	Os05g0241300	0.967831	1.07e-06				LNC_000742	XLOC_015756	Os02t0625300-00	Os02g0625300	upstream
	LNC_003614	XLOC_077297	Os01t0318000-00	Os01g0318000	0.967649	1.1e-06				LNC_000742	XLOC_015756	Os02t0623500-01	Os02g0623500	upstream
	LNC_003614	XLOC_077297	Os12t0205100-00	Os12g0205100	0.967604	1.11e-06				LNC_000742	XLOC_015756	Os02t0624350-00	Os02g0624350	downstream
	LNC_003614	XLOC_077297	Os09t0124816-00	Os09g0124816	0.967397	1.14e-06				LNC_000742	XLOC_015756	Os02t0624100-00	Os02g0624100	upstream
	LNC_003614	XLOC_077297	Os02t0443001-00	Os02g0443001	0.96729	1.16e-06				LNC_000742	XLOC_015756	Os02t0625000-02	Os02g0625000	downstream
	LNC_003614	XLOC_077297	Os02t0214633-00	Os02g0214633	0.967288	1.16e-06				LNC_000742	XLOC_015756	Os02t0623600-01	Os02g0623600	upstream
	LNC_003614	XLOC_077297	Os08t0561250-00	Os08g0561250	0.966866	1.22e-06				LNC_000742	XLOC_015756	Os02t0627100-01	Os02g0627100	downstream
	LNC_003614	XLOC_077297	Os02t0733166-00	Os02g0733166	0.966709	1.25e-06				LNC_000742	XLOC_015756	Os02t0626400-01	Os02g0626400	downstream
	LNC_003614	XLOC_077297	Os08t0154251-00	Os08g0154251	0.966556	1.28e-06				LNC_000742	XLOC_015756	Os02t0626400-02	Os02g0626400	downstream
	LNC_003614	XLOC_077297	Os06t0341801-00	Os06g0341801	0.96568	1.43e-06				LNC_000742	XLOC_015756	Os02t0626400-03	Os02g0626400	downstream
	LNC_003614	XLOC_077297	Os04t0582700-00	Os04g0582700	0.965502	1.47e-06				LNC_000742	XLOC_015756	Os02t0625100-00	Os02g0625100	downstream
	LNC_003614	XLOC_077297	Os08t0227500-00	Os08g0227500	0.965495	1.47e-06				LNC_000742	XLOC_015756	Os02t0626532-01	Os02g0626532	upstream
	LNC_003614	XLOC_077297	Os06t0224775-00	Os06g0224775	0.965379	1.49e-06				LNC_000742	XLOC_015756	Os02t0624400-02	Os02g0624400	downstream
	LNC_003614	XLOC_077297	Os12t0267100-00	Os12g0267100	0.965131	1.54e-06				LNC_000742	XLOC_015756	Os02t0624400-01	Os02g0624400	downstream
	LNC_003614	XLOC_077297	Os08t0208200-01	Os08g0208200	0.964991	1.56e-06				LNC_000742	XLOC_015756	Os02t0626100-03	Os02g0626100	downstream
	LNC_003614	XLOC_077297	Os05t0215033-01	Os05g0215033	0.964736	1.62e-06				LNC_000742	XLOC_015756	Os02t0626100-02	Os02g0626100	downstream
	LNC_003614	XLOC_077297	Os07t0556800-01	Os07g0556800	0.964271	1.71e-06				LNC_000742	XLOC_015756	Os02t0626100-01	Os02g0626100	downstream
	LNC_003614	XLOC_077297	Os09t0129800-00	Os09g0129800	0.963996	1.77e-06				LNC_000742	XLOC_015756	Os02t0625900-01	Os02g0625900	upstream
	LNC_003614	XLOC_077297	Os10t0175500-01	Os10g0175500	0.963447	1.9e-06				LNC_000742	XLOC_015756	Os02t0623766-00	Os02g0623766	downstream
	LNC_003614	XLOC_077297	Os08t0435900-01	Os08g0435900	0.963289	1.93e-06				LNC_000742	XLOC_015756	Os02t0623400-00	Os02g0623400	upstream
	LNC_003614	XLOC_077297	Os01t0640100-00	Os01g0640100	0.963254	1.94e-06				LNC_000742	XLOC_015756	Os02t0625500-01	Os02g0625500	downstream
	LNC_003614	XLOC_077297	Os07t0531400-02	Os07g0531400	0.963105	1.98e-06				LNC_000742	XLOC_015756	Os02t0625000-01	Os02g0625000	downstream
	LNC_003614	XLOC_077297	Os11t0546600-00	Os11g0546600	0.96309	1.98e-06				LNC_000742	XLOC_015756	Os02t0624300-01	Os02g0624300	upstream
	LNC_003614	XLOC_077297	Os12t0151600-00	Os12g0151600	0.963055	1.99e-06				LNC_000742	XLOC_015756	Os02t0623932-00	Os02g0623932	upstream
	LNC_003614	XLOC_077297	Os07t0257400-00	Os07g0257400	0.963041	1.99e-06				LNC_000742	XLOC_015756	Os02t0625500-02	Os02g0625500	downstream
	LNC_003614	XLOC_077297	Os03t0616450-00	Os03g0616450	0.962944	2.01e-06				LNC_000742	XLOC_015756	Os02t0624700-00	Os02g0624700	upstream
	LNC_003614	XLOC_077297	Os09t0120600-00	Os09g0120600	0.96276	2.06e-06				LNC_000745	XLOC_015774	Os02t0628100-01	Os02g0628100	downstream
	LNC_003614	XLOC_077297	Os02t0713500-00	Os02g0713500	0.96265	2.09e-06				LNC_000745	XLOC_015774	Os02t0628100-03	Os02g0628100	downstream
	LNC_003614	XLOC_077297	Os04t0516550-00	Os04g0516550	0.962457	2.13e-06				LNC_000745	XLOC_015774	Os02t0627750-00	Os02g0627750	downstream
	LNC_003614	XLOC_077297	Os06t0647200-01	Os06g0647200	0.962277	2.18e-06				LNC_000745	XLOC_015774	Os02t0626600-00	Os02g0626600	upstream
	LNC_003614	XLOC_077297	Os11t0179700-00	Os11g0179700	0.961962	2.26e-06				LNC_000745	XLOC_015774	Os02t0628000-00	Os02g0628000	upstream
	LNC_003614	XLOC_077297	Os05t0121750-00	Os05g0121750	0.961875	2.29e-06				LNC_000745	XLOC_015774	Os02t0627900-00	Os02g0627900	downstream
	LNC_003614	XLOC_077297	Os01t0231600-00	Os01g0231600	0.961482	2.39e-06				LNC_000745	XLOC_015774	Os02t0627100-01	Os02g0627100	upstream
	LNC_003614	XLOC_077297	Os01t0727840-00	Os01g0727840	0.96084	2.57e-06				LNC_000745	XLOC_015774	Os02t0626400-01	Os02g0626400	upstream
	LNC_003614	XLOC_077297	Os10t0494200-00	Os10g0494200	0.960791	2.59e-06				LNC_000745	XLOC_015774	Os02t0626400-02	Os02g0626400	upstream
	LNC_003614	XLOC_077297	Os06t0313000-00	Os06g0313000	0.960631	2.64e-06				LNC_000745	XLOC_015774	Os02t0626400-03	Os02g0626400	upstream
	LNC_003614	XLOC_077297	Os05t0326625-00	Os05g0326625	0.960587	2.65e-06				LNC_000745	XLOC_015774	Os02t0627800-00	Os02g0627800	downstream
	LNC_003614	XLOC_077297	Os10t0323900-01	Os10g0323900	0.960151	2.78e-06				LNC_000745	XLOC_015774	Os02t0628200-01	Os02g0628200	upstream
	LNC_003614	XLOC_077297	Os02t0531600-01	Os02g0531600	0.959933	2.85e-06				LNC_000745	XLOC_015774	Os02t0628200-02	Os02g0628200	upstream
	LNC_003614	XLOC_077297	Os07t0574900-01	Os07g0574900	0.959892	2.86e-06				LNC_000745	XLOC_015774	Os02t0626532-01	Os02g0626532	downstream
	LNC_003614	XLOC_077297	Os10t0350001-00	Os10g0350001	0.959742	2.91e-06				LNC_000745	XLOC_015774	Os02t0628600-01	Os02g0628600	upstream
	LNC_003614	XLOC_077297	Os02t0318450-00	Os02g0318450	0.959637	2.94e-06				LNC_000745	XLOC_015774	Os02t0626100-03	Os02g0626100	upstream
	LNC_003614	XLOC_077297	Os02t0604700-00	Os02g0604700	0.959617	2.95e-06				LNC_000745	XLOC_015774	Os02t0626100-02	Os02g0626100	upstream
	LNC_003614	XLOC_077297	Os06t0570650-00	Os06g0570650	0.959517	2.98e-06				LNC_000745	XLOC_015774	Os02t0626100-01	Os02g0626100	upstream
	LNC_003614	XLOC_077297	Os02t0212100-00	Os02g0212100	0.959311	3.05e-06				LNC_000745	XLOC_015774	Os02t0625900-01	Os02g0625900	downstream
	LNC_003614	XLOC_077297	Os04t0633850-00	Os04g0633850	0.959275	3.06e-06				LNC_000745	XLOC_015774	Os02t0625500-01	Os02g0625500	upstream
	LNC_003614	XLOC_077297	Os06t0288400-02	Os06g0288400	0.959239	3.08e-06				LNC_000745	XLOC_015774	Os02t0625500-02	Os02g0625500	upstream
	LNC_003614	XLOC_077297	Os03t0314500-02	Os03g0314500	0.959045	3.14e-06				LNC_000745	XLOC_015774	Os02t0627700-00	Os02g0627700	upstream
	LNC_003614	XLOC_077297	Os10t0129732-00	Os10g0129732	0.958882	3.2e-06				LNC_000744	XLOC_015771	Os02t0626100-03	Os02g0626100	upstream
	LNC_003614	XLOC_077297	Os06t0681900-00	Os06g0681900	0.958809	3.22e-06				LNC_000744	XLOC_015771	Os02t0626400-03	Os02g0626400	upstream
	LNC_003614	XLOC_077297	Os07t0671000-00	Os07g0671000	0.958594	3.3e-06				LNC_000744	XLOC_015771	Os02t0625000-02	Os02g0625000	downstream
	LNC_003614	XLOC_077297	Os02t0321600-01	Os02g0321600	0.95831	3.4e-06				LNC_000744	XLOC_015771	Os02t0625500-02	Os02g0625500	upstream
	LNC_003614	XLOC_077297	Os04t0371200-00	Os04g0371200	0.958303	3.4e-06				LNC_000744	XLOC_015771	Os02t0627100-01	Os02g0627100	antisense
	LNC_003614	XLOC_077297	Os04t0341900-00	Os04g0341900	0.958187	3.44e-06				LNC_000744	XLOC_015771	Os02t0626400-01	Os02g0626400	upstream
	LNC_003614	XLOC_077297	Os03t0210100-00	Os03g0210100	0.958115	3.47e-06				LNC_000744	XLOC_015771	Os02t0626400-02	Os02g0626400	upstream
	LNC_003614	XLOC_077297	Os04t0664900-01	Os04g0664900	0.957635	3.65e-06				LNC_000744	XLOC_015771	Os02t0625000-01	Os02g0625000	downstream
	LNC_003614	XLOC_077297	Os06t0157500-01	Os06g0157500	0.957581	3.67e-06				LNC_000744	XLOC_015771	Os02t0626600-00	Os02g0626600	upstream
	LNC_003614	XLOC_077297	Os11t0105000-00	Os11g0105000	0.957503	3.7e-06				LNC_000744	XLOC_015771	Os02t0625300-00	Os02g0625300	downstream
	LNC_003614	XLOC_077297	Os02t0749800-02	Os02g0749800	0.957424	3.73e-06				LNC_000744	XLOC_015771	Os02t0627800-00	Os02g0627800	downstream
	LNC_003614	XLOC_077297	Os12t0228325-00	Os12g0228325	0.957117	3.85e-06				LNC_000744	XLOC_015771	Os02t0625100-00	Os02g0625100	downstream
	LNC_003614	XLOC_077297	Os12t0199050-00	Os12g0199050	0.957102	3.86e-06				LNC_000744	XLOC_015771	Os02t0626100-02	Os02g0626100	upstream
	LNC_003614	XLOC_077297	Os02t0503850-00	Os02g0503850	0.956926	3.93e-06				LNC_000744	XLOC_015771	Os02t0626100-01	Os02g0626100	upstream
	LNC_003614	XLOC_077297	Os08t0102700-02	Os08g0102700	0.956807	3.98e-06				LNC_000744	XLOC_015771	Os02t0627750-00	Os02g0627750	downstream
	LNC_003614	XLOC_077297	Os07t0165900-00	Os07g0165900	0.956665	4.04e-06				LNC_000744	XLOC_015771	Os02t0625900-01	Os02g0625900	downstream
	LNC_003614	XLOC_077297	Os11t0635300-00	Os11g0635300	0.956648	4.04e-06				LNC_000744	XLOC_015771	Os02t0626532-01	Os02g0626532	downstream
	LNC_003614	XLOC_077297	Os08t0415400-00	Os08g0415400	0.956625	4.05e-06				LNC_000744	XLOC_015771	Os02t0627700-00	Os02g0627700	upstream
	LNC_003614	XLOC_077297	Os02t0325300-00	Os02g0325300	0.956529	4.09e-06				LNC_000744	XLOC_015771	Os02t0627900-00	Os02g0627900	downstream
	LNC_003614	XLOC_077297	Os05t0258400-00	Os05g0258400	0.956469	4.12e-06				LNC_000744	XLOC_015771	Os02t0625500-01	Os02g0625500	upstream
	LNC_003614	XLOC_077297	Os11t0165700-00	Os11g0165700	0.95639	4.15e-06				LNC_000747	XLOC_015809	Os02t0633000-00	Os02g0633000	upstream
	LNC_003614	XLOC_077297	Os02t0478450-00	Os02g0478450	0.956385	4.15e-06				LNC_000747	XLOC_015809	Os02t0633400-01	Os02g0633400	downstream
	LNC_003614	XLOC_077297	Os08t0331100-00	Os08g0331100	0.956238	4.22e-06				LNC_000747	XLOC_015809	Os02t0632850-00	Os02g0632850	upstream
	LNC_003614	XLOC_077297	Os03t0127100-01	Os03g0127100	0.956007	4.32e-06				LNC_000747	XLOC_015809	Os02t0631200-02	Os02g0631200	upstream
	LNC_003614	XLOC_077297	Os03t0277800-00	Os03g0277800	0.955563	4.51e-06				LNC_000747	XLOC_015809	Os02t0631200-01	Os02g0631200	upstream
[truncated: 155,912 more rows]

## Sheet: Table S4
Table S4. Functional analysis of cis- and trans-regulated target genes of significantly up-regulated lncRNAs
cis-	Term	Input number	Background number	P-Value	Input
	Homologous recombination	2	53	0.025788	Os04g0635900|Os04g0637400
	Non-homologous end-joining	1	7	0.0358646	Os04g0635900
	Tropane, piperidine and pyridine alkaloid biosynthesis	1	16	0.0747139	Os02g0593100
	Folate biosynthesis	1	19	0.0873213	Os02g0592200
	mRNA surveillance pathway	2	107	0.0877678	Os01g0702900|Os01g0703000
	Isoquinoline alkaloid biosynthesis	1	20	0.0914864	Os02g0593100
	Nitrogen metabolism	1	27	0.120128	Os01g0704100
	beta-Alanine metabolism	1	33	0.143975	Os02g0593100
	Tyrosine metabolism	1	37	0.159522	Os02g0593100
	Mismatch repair	1	42	0.178569	Os02g0592300
	Base excision repair	1	43	0.182327	Os04g0637400
	Terpenoid backbone biosynthesis	1	47	0.197195	Os01g0703400
	DNA replication	1	54	0.22258	Os04g0637400
	Glycine, serine and threonine metabolism	1	55	0.226143	Os02g0593100
	Nucleotide excision repair	1	70	0.277702	Os04g0637400
	Pyruvate metabolism	1	75	0.294132	Os03g0332400
	Photosynthesis	1	79	0.307013	Os03g0333400
	Ribosome biogenesis in eukaryotes	1	90	0.341266	Os03g0333100
	Phenylalanine metabolism	1	99	0.368058	Os02g0593100
	Amino sugar and nucleotide sugar metabolism	1	103	0.379622	Os04g0636100
	Pyrimidine metabolism	1	112	0.404891	Os04g0637400
	Ubiquitin mediated proteolysis	1	119	0.423849	Os01g0706200
	Ribosome	2	330	0.449722	Os02g0591700|Os03g0332500
	Plant-pathogen interaction	1	130	0.452455	Os03g0331700
	Purine metabolism	1	135	0.464996	Os04g0637400
	Starch and sucrose metabolism	1	145	0.489243	Os04g0636100
	RNA transport	1	151	0.503273	Os03g0333300
	Spliceosome	1	196	0.597168	Os04g0636900
	Protein processing in endoplasmic reticulum	1	203	0.610124	Os01g0706200
	Biosynthesis of secondary metabolites	3	779	0.703927	Os04g0636100|Os01g0703400|Os02g0593100
	Metabolic pathways	5	1549	0.859984	Os02g0593100|Os01g0703400|Os02g0592200|Os04g0637400|Os03g0333400
trans-	Term	Input number	Background number	P-Value	Input
	mRNA surveillance pathway	3	107	0.0219201	Os06g0319600|Os04g0252200|Os06g0563300
	Phagosome	2	80	0.0735737	Os08g0307400|Os09g0347700
	Ribosome biogenesis in eukaryotes	2	90	0.0896507	Os05g0574550|Os04g0592700
	Protein processing in endoplasmic reticulum	3	203	0.101914	Os04g0107900|Os06g0163400|Os09g0347700
	Pantothenate and CoA biosynthesis	1	24	0.128059	Os08g0243100
	Carotenoid biosynthesis	1	26	0.13758	Os04g0448900
	Steroid biosynthesis	1	26	0.13758	Os02g0139500
	Regulation of autophagy	1	26	0.13758	Os08g0307400
	Tyrosine metabolism	1	37	0.188155	Os06g0103300
	RNA transport	2	151	0.203196	Os05g0574550|Os03g0349000
	Mismatch repair	1	42	0.210172	Os12g0176500
	Phosphatidylinositol signaling system	1	43	0.214505	Os08g0307400
	Inositol phosphate metabolism	1	45	0.223101	Os08g0307400
	Terpenoid backbone biosynthesis	1	47	0.231605	Os02g0109100
	Homologous recombination	1	53	0.256573	Os10g0487300
	DNA replication	1	54	0.260656	Os12g0176500
	Protein export	1	56	0.268757	Os09g0347700
	Ribosome	3	330	0.272998	Os04g0473400|Os05g0565050|Os03g0315800
	Glycerophospholipid metabolism	1	68	0.315569	Os09g0438400
	Nucleotide excision repair	1	70	0.32308	Os12g0176500
	RNA degradation	1	92	0.400558	Os10g0556600
	Amino sugar and nucleotide sugar metabolism	1	103	0.435971	Os02g0141300
	Aminoacyl-tRNA biosynthesis	1	114	0.469332	Os05g0182800
	Plant-pathogen interaction	1	130	0.514435	Os04g0107900
	Biosynthesis of secondary metabolites	4	779	0.629628	Os02g0141300|Os02g0139500|Os02g0109100|Os04g0448900
	Metabolic pathways	8	1549	0.634053	Os09g0438400|Os05g0182800|Os08g0307400|Os06g0103300|Os02g0141300|Os02g0109100|Os02g0139500|Os04g0448900

## Sheet: Table S5
Table S5. Go functional analysis of trans and cisregulated target genes of significantly downregulated lncRNAs
trans-	GO_accession	Description	Term_type	Over_represented_pValue	CAD_item	Bg_item	Bg_list	cis	GO_accession	Description	Term_type	Over_represented_pValue	CAD_item	Bg_item	Bg_list
	GO:0020037	heme binding	molecular_function	3.1988e+16	313	1105	37836		GO:0004834	tryptophan synthase activity	molecular_function	1.0033e-09	8	11	37836
	GO:0046906	tetrapyrrole binding	molecular_function	4.1533e+16	313	1107	37836		GO:0016569	covalent chromatin modification	biological_process	1.68e-08	14	53	37836
	GO:0016705	oxidoreductase activity, acting on paired donors, with incorporation or reduction of molecular oxygen	molecular_function	7.6556e+16	311	1103	37836		GO:0016570	histone modification	biological_process	1.68e-08	14	53	37836
	GO:0005506	iron ion binding	molecular_function	2.1099e-12	272	996	37836		GO:0016568	chromatin modification	biological_process	3.7484e-08	14	56	37836
	GO:0009055	electron carrier activity	molecular_function	2.8438e-11	304	1164	37836		GO:0000287	magnesium ion binding	molecular_function	6.1178e-08	31	263	37836
	GO:0032501	multicellular organismal process	biological_process	3.1538e-10	98	291	37836		GO:0004514	nicotinatenucleotide diphosphorylase (carboxylating) activity	molecular_function	1.0727e-07	7	12	37836
	GO:0044707	singlemulticellular organism process	biological_process	3.1538e-10	98	291	37836		GO:0051276	chromosome organization	biological_process	1.4733e-07	26	211	37836
	GO:0008037	cell recognition	biological_process	2.1429e-09	78	222	37836		GO:0005343	organic acid:sodium symporter activity	molecular_function	4.0521e-07	7	14	37836
	GO:0009856	pollination	biological_process	2.1429e-09	78	222	37836		GO:0008028	monocarboxylic acid transmembrane transporter activity	molecular_function	4.0521e-07	7	14	37836
	GO:0009875	pollenpistil interaction	biological_process	2.1429e-09	78	222	37836		GO:0008508	bile acid:sodium symporter activity	molecular_function	4.0521e-07	7	14	37836
	GO:0022414	reproductive process	biological_process	2.1429e-09	78	222	37836		GO:0015125	bile acid transmembrane transporter activity	molecular_function	4.0521e-07	7	14	37836
	GO:0044703	multiorganism reproductive process	biological_process	2.1429e-09	78	222	37836		GO:0015370	solute:sodium symporter activity	molecular_function	4.0521e-07	7	14	37836
	GO:0044706	multimulticellular organism process	biological_process	2.1429e-09	78	222	37836		GO:0044183	protein binding involved in protein folding	molecular_function	5.5115e-07	6	10	37836
	GO:0048544	recognition of pollen	biological_process	2.1429e-09	78	222	37836		GO:0004072	aspartate kinase activity	molecular_function	9.44e-07	7	15	37836
	GO:0016491	oxidoreductase activity	molecular_function	2.8761e-09	734	3295	37836		GO:0006325	chromatin organization	biological_process	1.1645e-06	24	206	37836
	GO:0051704	multiorganism process	biological_process	1.009e-08	79	233	37836		GO:0016829	lyase activity	molecular_function	3.3783e-06	46	567	37836
	GO:0055114	oxidationreduction process	biological_process	1.6623e-08	651	2918	37836		GO:0004407	histone deacetylase activity	molecular_function	3.9606e-06	7	18	37836
	GO:0048610	cellular process involved in reproduction	biological_process	3.3831e-08	78	235	37836		GO:0016575	histone deacetylation	biological_process	3.9606e-06	7	18	37836
	GO:0005576	extracellular region	cellular_component	4.1249e-08	123	423	37836		GO:0033558	protein deacetylase activity	molecular_function	3.9606e-06	7	18	37836
	GO:0030599	pectinesterase activity	molecular_function	4.6535e-08	58	157	37836		GO:0051188	cofactor biosynthetic process	biological_process	4.5153e-06	19	145	37836
	GO:0000003	reproduction	biological_process	9.9734e-08	84	265	37836		GO:0006568	tryptophan metabolic process	biological_process	5.4107e-06	8	26	37836
	GO:0004190	aspartictype endopeptidase activity	molecular_function	2.9074e-07	82	263	37836		GO:0006586	indolalkylamine metabolic process	biological_process	5.4107e-06	8	26	37836
	GO:0070001	aspartictype peptidase activity	molecular_function	2.9074e-07	82	263	37836		GO:0042430	indolecontaining compound metabolic process	biological_process	5.4107e-06	8	26	37836
	GO:0016746	transferase activity, transferring acyl groups	molecular_function	5.2595e-06	173	682	37836		GO:0019213	deacetylase activity	molecular_function	6.1893e-06	7	19	37836
	GO:0016747	transferase activity, transferring acyl groups other than aminoacyl groups	molecular_function	7.3324e-06	148	571	37836		GO:0006996	organelle organization	biological_process	8.3619e-06	36	420	37836
	GO:0052689	carboxylic ester hydrolase activity	molecular_function	1.1275e-05	85	295	37836		GO:0006476	protein deacetylation	biological_process	8.6386e-06	7	20	37836
	GO:0003824	catalytic activity	molecular_function	1.6984e-05	3419	17559	37836		GO:0035601	protein deacylation	biological_process	8.6386e-06	7	20	37836
	GO:0071705	nitrogen compound transport	biological_process	1.9906e-05	85	299	37836		GO:0004806	triglyceride lipase activity	molecular_function	8.6806e-06	14	88	37836
	GO:0016758	transferase activity, transferring hexosyl groups	molecular_function	4.3775e-05	210	880	37836		GO:0019202	amino acid kinase activity	molecular_function	1.0231e-05	8	28	37836
	GO:0004175	endopeptidase activity	molecular_function	9.6327e-05	174	720	37836		GO:0015293	symporter activity	molecular_function	1.176e-05	8	28	37836
	GO:0046914	transition metal ion binding	molecular_function	0.00011327	854	4121	37836		GO:0015294	solute:cation symporter activity	molecular_function	1.176e-05	8	28	37836
	GO:0016798	hydrolase activity, acting on glycosyl bonds	molecular_function	0.00012314	199	842	37836		GO:0016811	hydrolase activity, acting on carbonnitrogen (but not peptide) bonds, in linear amides	molecular_function	1.5994e-05	9	38	37836
	GO:0004497	monooxygenase activity	molecular_function	0.00013321	49	159	37836		GO:0015081	sodium ion transmembrane transporter activity	molecular_function	1.632e-05	7	22	37836
	GO:0008762	UDPNacetylmuramate dehydrogenase activity	molecular_function	0.00020091	26	70	37836		GO:0009435	NAD biosynthetic process	biological_process	2.0664e-05	7	23	37836
	GO:0004857	enzyme inhibitor activity	molecular_function	0.00025382	67	240	37836		GO:0019359	nicotinamide nucleotide biosynthetic process	biological_process	2.0664e-05	7	23	37836
	GO:0043531	ADP binding	molecular_function	0.00027233	188	801	37836		GO:0019363	pyridine nucleotide biosynthetic process	biological_process	2.0664e-05	7	23	37836
	GO:0048046	apoplast	cellular_component	0.00036531	48	161	37836		GO:0019674	NAD metabolic process	biological_process	2.0664e-05	7	23	37836
	GO:0006857	oligopeptide transport	biological_process	0.00038215	61	217	37836		GO:0009108	coenzyme biosynthetic process	biological_process	2.5094e-05	15	109	37836
	GO:0015833	peptide transport	biological_process	0.00038215	61	217	37836		GO:0046872	metal ion binding	molecular_function	2.5919e-05	271	5536	37836
	GO:0042886	amide transport	biological_process	0.00038215	61	217	37836		GO:0072525	pyridinecontaining compound biosynthetic process	biological_process	2.9018e-05	7	24	37836
	GO:0005215	transporter activity	molecular_function	0.00043591	410	1903	37836		GO:0006576	cellular biogenic amine metabolic process	biological_process	3.6938e-05	13	89	37836
	GO:0004803	transposase activity	molecular_function	0.0005014	11	21	37836		GO:0044106	cellular amine metabolic process	biological_process	3.6938e-05	13	89	37836
	GO:0006313	transposition, DNAmediated	biological_process	0.0005014	11	21	37836		GO:0016774	phosphotransferase activity, carboxyl group as acceptor	molecular_function	4.9947e-05	8	34	37836
	GO:0032196	transposition	biological_process	0.0005014	11	21	37836		GO:0004449	isocitrate dehydrogenase (NAD) activity	molecular_function	6.0142e-05	5	12	37836
	GO:0004601	peroxidase activity	molecular_function	0.00062415	79	301	37836		GO:0003978	UDPglucose 4epimerase activity	molecular_function	7.9997e-05	6	20	37836
	GO:0016684	oxidoreductase activity, acting on peroxide as acceptor	molecular_function	0.00062415	79	301	37836		GO:0003830	beta1,4mannosylglycoprotein 4betaNacetylglucosaminyltransferase activity	molecular_function	8.5152e-05	5	13	37836
	GO:0043169	cation binding	molecular_function	0.0006735	1201	5982	37836		GO:0005319	lipid transporter activity	molecular_function	8.9881e-05	9	48	37836
	GO:0050660	flavin adenine dinucleotide binding	molecular_function	0.00069517	73	275	37836		GO:0019773	proteasome core complex, alphasubunit complex	cellular_component	9.187e-05	7	28	37836
	GO:0044765	singleorganism transport	biological_process	0.00072607	538	2563	37836		GO:0016702	oxidoreductase activity, acting on single donors with incorporation of molecular oxygen, incorporation of two atoms of oxygen	molecular_function	0.00010003	12	85	37836
	GO:0006979	response to oxidative stress	biological_process	0.00077556	75	285	37836		GO:0006814	sodium ion transport	biological_process	0.00011272	7	29	37836
	GO:0045229	external encapsulating structure organization	biological_process	0.00080688	47	162	37836		GO:0043169	cation binding	molecular_function	0.00011802	285	5982	37836
	GO:0071555	cell wall organization	biological_process	0.00080688	47	162	37836		GO:0016571	histone methylation	biological_process	0.00015465	6	21	37836
	GO:0071554	cell wall organization or biogenesis	biological_process	0.0008779	62	228	37836		GO:0034968	histone lysine methylation	biological_process	0.00015465	6	21	37836
	GO:0070011	peptidase activity, acting on Lamino acid peptides	molecular_function	0.0010717	228	1018	37836		GO:0044710	singleorganism metabolic process	biological_process	0.00019125	251	5186	37836
	GO:0004553	hydrolase activity, hydrolyzing Oglycosyl compounds	molecular_function	0.0010969	175	760	37836		GO:0006099	tricarboxylic acid cycle	biological_process	0.00023313	8	41	37836
	GO:0008233	peptidase activity	molecular_function	0.0012173	233	1045	37836		GO:0009060	aerobic respiration	biological_process	0.00023313	8	41	37836
	GO:0016209	antioxidant activity	molecular_function	0.0012828	89	354	37836		GO:0009308	amine metabolic process	biological_process	0.0003749	15	140	37836
	GO:0006595	polyamine metabolic process	biological_process	0.0017868	16	41	37836		GO:0005622	intracellular	cellular_component	0.00039046	266	5596	37836
	GO:0006596	polyamine biosynthetic process	biological_process	0.0017868	16	41	37836		GO:0016701	oxidoreductase activity, acting on single donors with incorporation of molecular oxygen	molecular_function	0.00039606	13	112	37836
	GO:0042545	cell wall modification	biological_process	0.0020252	26	80	37836		GO:0016836	hydrolyase activity	molecular_function	0.0004073	12	97	37836
	GO:0055085	transmembrane transport	biological_process	0.0021961	339	1586	37836		GO:0004332	fructosebisphosphate aldolase activity	molecular_function	0.00043817	5	18	37836
	GO:0016757	transferase activity, transferring glycosyl groups	molecular_function	0.0022731	242	1102	37836		GO:0046914	transition metal ion binding	molecular_function	0.0005165	200	4121	37836
	GO:0043086	negative regulation of catalytic activity	biological_process	0.0030358	32	107	37836		GO:0008883	glutamyltRNA reductase activity	molecular_function	0.00053619	3	5	37836
	GO:0044092	negative regulation of molecular function	biological_process	0.0030358	32	107	37836		GO:0045263	protontransporting ATP synthase complex, coupling factor F(o)	cellular_component	0.00055929	4	11	37836
	GO:0006508	proteolysis	biological_process	0.0030558	258	1188	37836		GO:0000226	microtubule cytoskeleton organization	biological_process	0.00057861	4	10	37836
	GO:0006869	lipid transport	biological_process	0.0031996	57	217	37836		GO:0000922	spindle pole	cellular_component	0.00057861	4	10	37836
	GO:0010876	lipid localization	biological_process	0.0031996	57	217	37836		GO:0005815	microtubule organizing center	cellular_component	0.00057861	4	10	37836
	GO:0005507	copper ion binding	molecular_function	0.0033588	72	286	37836		GO:0005819	spindle	cellular_component	0.00057861	4	10	37836
	GO:0022857	transmembrane transporter activity	molecular_function	0.0036064	289	1347	37836		GO:0043226	organelle	cellular_component	0.00059735	159	3164	37836
	GO:0008150	biological_process	biological_process	0.0039798	4522	23816	37836		GO:0043229	intracellular organelle	cellular_component	0.00059735	159	3164	37836
	GO:0009309	amine biosynthetic process	biological_process	0.0044637	18	52	37836		GO:0006487	protein Nlinked glycosylation	biological_process	0.00063826	5	19	37836
	GO:0042401	cellular biogenic amine biosynthetic process	biological_process	0.0044637	18	52	37836		GO:0008253	5'nucleotidase activity	molecular_function	0.00064268	3	5	37836
	GO:0016165	linoleate 13Slipoxygenase activity	molecular_function	0.0051985	10	23	37836		GO:0051186	cofactor metabolic process	biological_process	0.00064927	19	210	37836
	GO:0008519	ammonium transmembrane transporter activity	molecular_function	0.0051985	10	23	37836		GO:0006012	galactose metabolic process	biological_process	0.00065205	6	28	37836
	GO:0015101	organic cation transmembrane transporter activity	molecular_function	0.0051985	10	23	37836		GO:0034641	cellular nitrogen compound metabolic process	biological_process	0.00072431	229	4796	37836
	GO:0015696	ammonium transport	biological_process	0.0051985	10	23	37836		GO:0044424	intracellular part	cellular_component	0.00075504	215	4460	37836
	GO:0072488	ammonium transmembrane transport	biological_process	0.0051985	10	23	37836		GO:0043227	membranebounded organelle	cellular_component	0.0007973	116	2197	37836
	GO:0030145	manganese ion binding	molecular_function	0.0056505	28	94	37836		GO:0043231	intracellular membranebounded organelle	cellular_component	0.0007973	116	2197	37836
	GO:0004499	N,Ndimethylaniline monooxygenase activity	molecular_function	0.0056665	20	61	37836		GO:0033177	protontransporting twosector ATPase complex, protontransporting domain	cellular_component	0.00087586	6	30	37836
	GO:0008216	spermidine metabolic process	biological_process	0.0076197	13	35	37836		GO:0016298	lipase activity	molecular_function	0.000907	16	167	37836
	GO:0008295	spermidine biosynthetic process	biological_process	0.0076197	13	35	37836		GO:0043414	macromolecule methylation	biological_process	0.00090717	9	63	37836
	GO:0000375	RNA splicing, via transesterification reactions	biological_process	0.0076634	7	14	37836		GO:0004326	tetrahydrofolylpolyglutamate synthase activity	molecular_function	0.001056	3	6	37836
	GO:0000377	RNA splicing, via transesterification reactions with bulged adenosine as nucleophile	biological_process	0.0076634	7	14	37836		GO:0008017	microtubule binding	molecular_function	0.0010727	3	6	37836
	GO:0000398	mRNA splicing, via spliceosome	biological_process	0.0076634	7	14	37836		GO:0015631	tubulin binding	molecular_function	0.0010727	3	6	37836
	GO:0051213	dioxygenase activity	molecular_function	0.0087928	76	316	37836		GO:0004820	glycinetRNA ligase activity	molecular_function	0.0010842	3	6	37836
	GO:0045735	nutrient reservoir activity	molecular_function	0.0089911	31	110	37836		GO:0006426	glycyltRNA aminoacylation	biological_process	0.0010842	3	6	37836
	GO:0015698	inorganic anion transport	biological_process	0.0093705	27	93	37836		GO:0004478	methionine adenosyltransferase activity	molecular_function	0.0011972	4	13	37836
	GO:0008234	cysteinetype peptidase activity	molecular_function	0.0097701	41	155	37836		GO:0006556	Sadenosylmethionine biosynthetic process	biological_process	0.0011972	4	13	37836
	GO:0030597	RNA glycosylase activity	molecular_function	0.010536	15	44	37836		GO:0046500	Sadenosylmethionine metabolic process	biological_process	0.0011972	4	13	37836
	GO:0030598	rRNA Nglycosylase activity	molecular_function	0.010536	15	44	37836		GO:0008252	nucleotidase activity	molecular_function	0.0012436	3	6	37836
	GO:0046872	metal ion binding	molecular_function	0.010538	1091	5536	37836		GO:0006479	protein methylation	biological_process	0.0012662	6	30	37836
	GO:0006820	anion transport	biological_process	0.010778	55	220	37836		GO:0008213	protein alkylation	biological_process	0.0012662	6	30	37836
	GO:0042802	identical protein binding	molecular_function	0.011166	32	116	37836		GO:0045300	acyl[acylcarrierprotein] desaturase activity	molecular_function	0.0012764	5	22	37836
	GO:0015849	organic acid transport	biological_process	0.011373	26	90	37836		GO:0015977	carbon fixation	biological_process	0.0012848	5	21	37836
	GO:0046942	carboxylic acid transport	biological_process	0.011373	26	90	37836		GO:0016278	lysine Nmethyltransferase activity	molecular_function	0.0013324	6	31	37836
	GO:0004014	adenosylmethionine decarboxylase activity	molecular_function	0.011487	11	29	37836		GO:0016279	proteinlysine Nmethyltransferase activity	molecular_function	0.0013324	6	31	37836
	GO:0006597	spermine biosynthetic process	biological_process	0.011487	11	29	37836		GO:0018024	histonelysine Nmethyltransferase activity	molecular_function	0.0013324	6	31	37836
	GO:0008215	spermine metabolic process	biological_process	0.011487	11	29	37836		GO:0042054	histone methyltransferase activity	molecular_function	0.0013324	6	31	37836
	GO:0008471	laccase activity	molecular_function	0.012978	17	53	37836		GO:0008238	exopeptidase activity	molecular_function	0.0014322	17	188	37836
	GO:0017148	negative regulation of translation	biological_process	0.013146	15	45	37836		GO:0050126	Ncarbamoylputrescine amidase activity	molecular_function	0.0014635	2	2	37836
	GO:0032269	negative regulation of cellular protein metabolic process	biological_process	0.013146	15	45	37836		GO:0004298	threoninetype endopeptidase activity	molecular_function	0.0015049	7	43	37836
	GO:0051248	negative regulation of protein metabolic process	biological_process	0.013146	15	45	37836		GO:0005839	proteasome core complex	cellular_component	0.0015049	7	43	37836
	GO:0008171	Omethyltransferase activity	molecular_function	0.013171	26	91	37836		GO:0070003	threoninetype peptidase activity	molecular_function	0.0015049	7	43	37836
	GO:0006952	defense response	biological_process	0.014098	143	649	37836		GO:0030493	bacteriochlorophyll metabolic process	biological_process	0.00155	2	2	37836
	GO:0004713	protein tyrosine kinase activity	molecular_function	0.01708	290	1394	37836		GO:0030494	bacteriochlorophyll biosynthetic process	biological_process	0.00155	2	2	37836
	GO:0006304	DNA modification	biological_process	0.017309	9	23	37836		GO:0051020	GTPase binding	molecular_function	0.0015582	2	2	37836
	GO:0006305	DNA alkylation	biological_process	0.017309	9	23	37836		GO:0008239	dipeptidylpeptidase activity	molecular_function	0.0016304	2	2	37836
	GO:0006306	DNA methylation	biological_process	0.017309	9	23	37836		GO:0046483	heterocycle metabolic process	biological_process	0.0016951	224	4757	37836
	GO:0044728	DNA methylation or demethylation	biological_process	0.017309	9	23	37836		GO:0030258	lipid modification	biological_process	0.0017213	6	32	37836
	GO:0016843	aminelyase activity	molecular_function	0.018098	7	16	37836		GO:0004853	uroporphyrinogen decarboxylase activity	molecular_function	0.0017682	2	2	37836
	GO:0016844	strictosidine synthase activity	molecular_function	0.018098	7	16	37836		GO:0004448	isocitrate dehydrogenase activity	molecular_function	0.0018344	5	23	37836
	GO:0008146	sulfotransferase activity	molecular_function	0.01836	18	59	37836		GO:0005623	cell	cellular_component	0.0018532	273	5914	37836
	GO:0043167	ion binding	molecular_function	0.018748	2423	12639	37836		GO:0044464	cell part	cellular_component	0.0018532	273	5914	37836
	GO:0009698	phenylpropanoid metabolic process	biological_process	0.01893	17	55	37836		GO:0007062	sister chromatid cohesion	biological_process	0.0018962	2	2	37836
	GO:0009808	lignin metabolic process	biological_process	0.01893	17	55	37836		GO:0004645	phosphorylase activity	molecular_function	0.0019186	3	7	37836
	GO:0046271	phenylpropanoid catabolic process	biological_process	0.01893	17	55	37836		GO:0016763	transferase activity, transferring pentosyl groups	molecular_function	0.0019715	8	57	37836
	GO:0046274	lignin catabolic process	biological_process	0.01893	17	55	37836		GO:0000502	proteasome complex	cellular_component	0.0020215	8	57	37836
	GO:0016799	hydrolase activity, hydrolyzing Nglycosyl compounds	molecular_function	0.020099	20	68	37836		GO:0016857	racemase and epimerase activity, acting on carbohydrates and derivatives	molecular_function	0.0020618	6	35	37836
	GO:0008509	anion transmembrane transporter activity	molecular_function	0.020143	49	199	37836		GO:0016832	aldehydelyase activity	molecular_function	0.0021864	5	25	37836
	GO:0015711	organic anion transport	biological_process	0.020354	28	103	37836		GO:0016835	carbonoxygen lyase activity	molecular_function	0.0022513	14	149	37836
	GO:0019748	secondary metabolic process	biological_process	0.021789	18	60	37836		GO:0009521	photosystem	cellular_component	0.0022535	12	123	37836
	GO:0006417	regulation of translation	biological_process	0.021789	18	60	37836		GO:0006725	cellular aromatic compound metabolic process	biological_process	0.0023587	225	4812	37836
	GO:0010608	posttranscriptional regulation of gene expression	biological_process	0.021789	18	60	37836		GO:0006732	coenzyme metabolic process	biological_process	0.002457	15	167	37836
	GO:0000245	spliceosomal complex assembly	biological_process	0.02207	3	4	37836		GO:0016810	hydrolase activity, acting on carbonnitrogen (but not peptide) bonds	molecular_function	0.0024883	10	87	37836
	GO:0046406	magnesium protoporphyrin IX methyltransferase activity	molecular_function	0.02207	3	4	37836		GO:1901360	organic cyclic compound metabolic process	biological_process	0.0025086	228	4888	37836
	GO:0004197	cysteinetype endopeptidase activity	molecular_function	0.022214	24	86	37836		GO:0032991	macromolecular complex	cellular_component	0.0025651	112	2209	37836
	GO:0005342	organic acid transmembrane transporter activity	molecular_function	0.023044	28	104	37836		GO:0003909	DNA ligase activity	molecular_function	0.0025868	3	8	37836
	GO:0008514	organic anion transmembrane transporter activity	molecular_function	0.023044	28	104	37836		GO:0003910	DNA ligase (ATP) activity	molecular_function	0.0025868	3	8	37836
	GO:0046943	carboxylic acid transmembrane transporter activity	molecular_function	0.023044	28	104	37836		GO:0006266	DNA ligation	biological_process	0.0025868	3	8	37836
	GO:0040029	regulation of gene expression, epigenetic	biological_process	0.023227	9	24	37836		GO:0016886	ligase activity, forming phosphoric ester bonds	molecular_function	0.0025868	3	8	37836
	GO:0005618	cell wall	cellular_component	0.024254	33	127	37836		GO:0051103	DNA ligation involved in DNA repair	biological_process	0.0025868	3	8	37836
	GO:0006842	tricarboxylic acid transport	biological_process	0.025162	12	36	37836		GO:0008270	zinc ion binding	molecular_function	0.0027118	134	2708	37836
	GO:0015137	citrate transmembrane transporter activity	molecular_function	0.025162	12	36	37836		GO:0016854	racemase and epimerase activity	molecular_function	0.0028144	6	37	37836
	GO:0015142	tricarboxylic acid transmembrane transporter activity	molecular_function	0.025162	12	36	37836		GO:0016043	cellular component organization	biological_process	0.0028591	45	756	37836
	GO:0015746	citrate transport	biological_process	0.025162	12	36	37836		GO:0009396	folic acidcontaining compound biosynthetic process	biological_process	0.0031612	4	16	37836
	GO:0006606	protein import into nucleus	biological_process	0.025819	4	7	37836		GO:0034357	photosynthetic membrane	cellular_component	0.0034258	12	129	37836
	GO:0034504	protein localization to nucleus	biological_process	0.025819	4	7	37836		GO:0016984	ribulosebisphosphate carboxylase activity	molecular_function	0.0035836	3	9	37836
	GO:0044744	protein targeting to nucleus	biological_process	0.025819	4	7	37836		GO:0030695	GTPase regulator activity	molecular_function	0.0040614	12	123	37836
	GO:0051170	nuclear import	biological_process	0.025819	4	7	37836		GO:0003997	acylCoA oxidase activity	molecular_function	0.0042225	3	9	37836
	GO:0016709	oxidoreductase activity, acting on paired donors, with incorporation or reduction of molecular oxygen, NAD(P)H as one donor, and incorporation of one atom of oxygen	molecular_function	0.031561	20	71	37836		GO:0006635	fatty acid betaoxidation	biological_process	0.0042225	3	9	37836
	GO:0016740	transferase activity	molecular_function	0.031772	1289	6647	37836		GO:0009062	fatty acid catabolic process	biological_process	0.0042225	3	9	37836
	GO:0004672	protein kinase activity	molecular_function	0.03264	599	3017	37836		GO:0019395	fatty acid oxidation	biological_process	0.0042225	3	9	37836
	GO:0006576	cellular biogenic amine metabolic process	biological_process	0.032878	24	89	37836		GO:0034440	lipid oxidation	biological_process	0.0042225	3	9	37836
	GO:0044106	cellular amine metabolic process	biological_process	0.032878	24	89	37836		GO:0072329	monocarboxylic acid catabolic process	biological_process	0.0042225	3	9	37836
	GO:0044710	singleorganism metabolic process	biological_process	0.032995	1012	5186	37836		GO:0016651	oxidoreductase activity, acting on NAD(P)H	molecular_function	0.0042705	10	96	37836
	GO:0004867	serinetype endopeptidase inhibitor activity	molecular_function	0.033263	19	67	37836		GO:0045333	cellular respiration	biological_process	0.0044527	8	65	37836
	GO:0001763	morphogenesis of a branching structure	biological_process	0.034512	2	2	37836		GO:0006807	nitrogen compound metabolic process	biological_process	0.0045542	246	5379	37836
	GO:0010223	secondary shoot formation	biological_process	0.034512	2	2	37836		GO:0009579	thylakoid	cellular_component	0.0046032	12	134	37836
	GO:0010346	shoot axis formation	biological_process	0.034512	2	2	37836		GO:0044436	thylakoid part	cellular_component	0.0046032	12	134	37836
	GO:0007275	multicellular organismal development	biological_process	0.036836	17	59	37836		GO:0033014	tetrapyrrole biosynthetic process	biological_process	0.0047266	7	53	37836
	GO:0016706	oxidoreductase activity, acting on paired donors, with incorporation or reduction of molecular oxygen, 2oxoglutarate as one donor, and incorporation of one atom each of oxygen into both donors	molecular_function	0.039073	54	231	37836		GO:0005777	peroxisome	cellular_component	0.0047823	6	41	37836
	GO:0006468	protein phosphorylation	biological_process	0.040057	607	3069	37836		GO:0042579	microbody	cellular_component	0.0047823	6	41	37836
	GO:0016831	carboxylyase activity	molecular_function	0.040278	39	160	37836		GO:0003968	RNAdirected RNA polymerase activity	molecular_function	0.0051477	3	9	37836
	GO:0022891	substratespecific transmembrane transporter activity	molecular_function	0.040707	209	1007	37836		GO:0004402	histone acetyltransferase activity	molecular_function	0.005193	4	18	37836
	GO:0022892	substratespecific transporter activity	molecular_function	0.042117	227	1100	37836		GO:0019898	extrinsic to membrane	cellular_component	0.0053368	8	70	37836
	GO:0016837	carbonoxygen lyase activity, acting on polysaccharides	molecular_function	0.04414	4	8	37836		GO:0030261	chromosome condensation	biological_process	0.0055576	2	3	37836
	GO:0030570	pectate lyase activity	molecular_function	0.04414	4	8	37836		GO:0016655	oxidoreductase activity, acting on NAD(P)H, quinone or similar compound as acceptor	molecular_function	0.0057014	5	31	37836
	GO:0009538	photosystem I reaction center	cellular_component	0.044442	6	15	37836		GO:0008276	protein methyltransferase activity	molecular_function	0.005782	6	41	37836
	GO:0016298	lipase activity	molecular_function	0.048808	40	167	37836		GO:0042393	histone binding	molecular_function	0.0058085	5	29	37836
	GO:0005088	Ras guanylnucleotide exchange factor activity	molecular_function	0.049293	9	27	37836		GO:0042559	pteridinecontaining compound biosynthetic process	biological_process	0.005834	4	19	37836
	GO:0005089	Rho guanylnucleotide exchange factor activity	molecular_function	0.049293	9	27	37836		GO:0009654	oxygen evolving complex	cellular_component	0.0067929	8	73	37836
	GO:0004806	triglyceride lipase activity	molecular_function	0.050041	23	88	37836		GO:0060589	nucleosidetriphosphatase regulator activity	molecular_function	0.0072571	12	132	37836
	GO:0016759	cellulose synthase activity	molecular_function	0.050398	21	79	37836		GO:0004185	serinetype carboxypeptidase activity	molecular_function	0.0074208	11	118	37836
	GO:0016760	cellulose synthase (UDPforming) activity	molecular_function	0.050398	21	79	37836		GO:0032259	methylation	biological_process	0.0077074	9	87	37836
	GO:0016308	1phosphatidylinositol4phosphate 5kinase activity	molecular_function	0.055137	5	12	37836		GO:0033013	tetrapyrrole metabolic process	biological_process	0.0078099	7	58	37836
	GO:0022618	ribonucleoprotein complex assembly	biological_process	0.055137	5	12	37836		GO:0048037	cofactor binding	molecular_function	0.0078773	59	1083	37836
	GO:0071826	ribonucleoprotein complex subunit organization	biological_process	0.055137	5	12	37836		GO:0003886	DNA (cytosine5)methyltransferase activity	molecular_function	0.0088741	2	4	37836
	GO:0004252	serinetype endopeptidase activity	molecular_function	0.056695	57	251	37836		GO:0009008	DNAmethyltransferase activity	molecular_function	0.0088741	2	4	37836
	GO:0003677	DNA binding	molecular_function	0.056917	637	3245	37836		GO:0032776	DNA methylation on cytosine	biological_process	0.0088741	2	4	37836
	GO:0005085	guanylnucleotide exchange factor activity	molecular_function	0.05722	11	36	37836		GO:0090116	C5 methylation of cytosine	biological_process	0.0088741	2	4	37836
	GO:0003674	molecular_function	molecular_function	0.059178	6472	34657	37836		GO:0004180	carboxypeptidase activity	molecular_function	0.009029	11	121	37836
	GO:0016702	oxidoreductase activity, acting on single donors with incorporation of molecular oxygen, incorporation of two atoms of oxygen	molecular_function	0.059739	22	85	37836		GO:0008060	ARF GTPase activator activity	molecular_function	0.0090411	5	32	37836
	GO:0016782	transferase activity, transferring sulfurcontaining groups	molecular_function	0.060525	20	76	37836		GO:0032312	regulation of ARF GTPase activity	biological_process	0.0090411	5	32	37836
	GO:0006950	response to stress	biological_process	0.066727	275	1363	37836		GO:0015979	photosynthesis	biological_process	0.0093305	13	165	37836
	GO:0032502	developmental process	biological_process	0.06882	18	68	37836		GO:0019362	pyridine nucleotide metabolic process	biological_process	0.0094148	7	61	37836
	GO:0030234	enzyme regulator activity	molecular_function	0.069065	90	418	37836		GO:0046496	nicotinamide nucleotide metabolic process	biological_process	0.0094148	7	61	37836
	GO:0030244	cellulose biosynthetic process	biological_process	0.07123	21	82	37836		GO:0016717	oxidoreductase activity, acting on paired donors, with oxidation of a pair of donors resulting in the reduction of molecular oxygen to two molecules of water	molecular_function	0.0094988	5	34	37836
	GO:0009664	planttype cell wall organization	biological_process	0.07123	21	82	37836		GO:0006760	folic acidcontaining compound metabolic process	biological_process	0.0097644	4	22	37836
	GO:0071669	planttype cell wall organization or biogenesis	biological_process	0.07123	21	82	37836		GO:0006323	DNA packaging	biological_process	0.0098371	12	150	37836
	GO:0009522	photosystem I	cellular_component	0.071495	10	33	37836		GO:0043565	sequencespecific DNA binding	molecular_function	0.0098456	43	766	37836
	GO:0004478	methionine adenosyltransferase activity	molecular_function	0.076294	5	13	37836		GO:0052689	carboxylic ester hydrolase activity	molecular_function	0.010225	20	295	37836
	GO:0006556	Sadenosylmethionine biosynthetic process	biological_process	0.076294	5	13	37836		GO:0072524	pyridinecontaining compound metabolic process	biological_process	0.010371	7	62	37836
	GO:0046500	Sadenosylmethionine metabolic process	biological_process	0.076294	5	13	37836		GO:0005669	transcription factor TFIID complex	cellular_component	0.010385	3	12	37836
	GO:0008380	RNA splicing	biological_process	0.077069	8	25	37836		GO:1901564	organonitrogen compound metabolic process	biological_process	0.010483	78	1511	37836
	GO:0016829	lyase activity	molecular_function	0.077663	119	567	37836		GO:0005634	nucleus	cellular_component	0.01063	77	1495	37836
	GO:0006810	transport	biological_process	0.078269	650	3332	37836		GO:0016830	carboncarbon lyase activity	molecular_function	0.011583	16	216	37836
	GO:0051234	establishment of localization	biological_process	0.078269	650	3332	37836		GO:0051213	dioxygenase activity	molecular_function	0.011648	21	316	37836
	GO:0003854	3betahydroxydelta5steroid dehydrogenase activity	molecular_function	0.07897	6	17	37836		GO:0055114	oxidationreduction process	biological_process	0.012991	137	2918	37836
	GO:0033764	steroid dehydrogenase activity, acting on the CHOH group of donors, NAD or NADP as acceptor	molecular_function	0.07897	6	17	37836		GO:0050660	flavin adenine dinucleotide binding	molecular_function	0.013221	19	275	37836
	GO:0051179	localization	biological_process	0.08077	654	3355	37836		GO:0015980	energy derivation by oxidation of organic compounds	biological_process	0.013266	8	78	37836
	GO:0003840	gammaglutamyltransferase activity	molecular_function	0.082182	3	6	37836		GO:0042278	purine nucleoside metabolic process	biological_process	0.013883	24	373	37836
	GO:0005938	cell cortex	cellular_component	0.082261	22	88	37836		GO:0046128	purine ribonucleoside metabolic process	biological_process	0.013883	24	373	37836
	GO:0016310	phosphorylation	biological_process	0.084635	617	3163	37836		GO:0003682	chromatin binding	molecular_function	0.014097	3	13	37836
	GO:0016701	oxidoreductase activity, acting on single donors with incorporation of molecular oxygen	molecular_function	0.086052	27	112	37836		GO:0016307	phosphatidylinositol phosphate kinase activity	molecular_function	0.014946	6	51	37836
	GO:0030243	cellulose metabolic process	biological_process	0.087983	21	84	37836		GO:1901566	organonitrogen compound biosynthetic process	biological_process	0.014958	43	769	37836
	GO:0008271	secondary active sulfate transmembrane transporter activity	molecular_function	0.089611	9	30	37836		GO:0042558	pteridinecontaining compound metabolic process	biological_process	0.014989	4	25	37836
	GO:0008272	sulfate transport	biological_process	0.089611	9	30	37836		GO:0016042	lipid catabolic process	biological_process	0.015082	5	38	37836
	GO:0015116	sulfate transmembrane transporter activity	molecular_function	0.089611	9	30	37836		GO:0005507	copper ion binding	molecular_function	0.015106	19	286	37836
	GO:0072348	sulfur compound transport	biological_process	0.089611	9	30	37836		GO:0044271	cellular nitrogen compound biosynthetic process	biological_process	0.015172	147	3178	37836
	GO:1901682	sulfur compound transmembrane transporter activity	molecular_function	0.089611	9	30	37836		GO:0070008	serinetype exopeptidase activity	molecular_function	0.01555	11	131	37836
	GO:1901363	heterocyclic compound binding	molecular_function	0.090001	2591	13681	37836		GO:0043234	protein complex	cellular_component	0.015781	66	1275	37836
	GO:0097159	organic cyclic compound binding	molecular_function	0.090534	2592	13687	37836		GO:0009119	ribonucleoside metabolic process	biological_process	0.017167	24	380	37836
	GO:0004558	alphaglucosidase activity	molecular_function	0.090716	2	3	37836		GO:0016765	transferase activity, transferring alkyl or aryl (other than methyl) groups	molecular_function	0.017577	9	100	37836
	GO:0004564	betafructofuranosidase activity	molecular_function	0.090716	2	3	37836		GO:0006595	polyamine metabolic process	biological_process	0.01769	5	41	37836
	GO:0004575	sucrose alphaglucosidase activity	molecular_function	0.090716	2	3	37836		GO:0006596	polyamine biosynthetic process	biological_process	0.01769	5	41	37836
	GO:0010333	terpene synthase activity	molecular_function	0.090716	2	3	37836		GO:0071840	cellular component organization or biogenesis	biological_process	0.01824	48	908	37836
	GO:0004026	alcohol Oacetyltransferase activity	molecular_function	0.090716	2	3	37836		GO:0006733	oxidoreduction coenzyme metabolic process	biological_process	0.018301	7	69	37836
	GO:0034318	alcohol Oacyltransferase activity	molecular_function	0.090716	2	3	37836		GO:0006541	glutamine metabolic process	biological_process	0.018346	3	14	37836
	GO:0016787	hydrolase activity	molecular_function	0.097611	1049	5458	37836		GO:0009072	aromatic amino acid family metabolic process	biological_process	0.019023	8	84	37836
	GO:0030312	external encapsulating structure	cellular_component	0.10044	38	167	37836		GO:0009523	photosystem II	cellular_component	0.020428	8	90	37836
	GO:0004799	thymidylate synthase activity	molecular_function	0.10118	5	14	37836		GO:0006511	ubiquitindependent protein catabolic process	biological_process	0.020452	17	248	37836
	GO:0006231	dTMP biosynthetic process	biological_process	0.10118	5	14	37836		GO:0019941	modificationdependent protein catabolic process	biological_process	0.020452	17	248	37836
	GO:0009157	deoxyribonucleoside monophosphate biosynthetic process	biological_process	0.10118	5	14	37836		GO:0043632	modificationdependent macromolecule catabolic process	biological_process	0.020452	17	248	37836
	GO:0009162	deoxyribonucleoside monophosphate metabolic process	biological_process	0.10118	5	14	37836		GO:0032011	ARF protein signal transduction	biological_process	0.020617	5	39	37836
	GO:0009176	pyrimidine deoxyribonucleoside monophosphate metabolic process	biological_process	0.10118	5	14	37836		GO:0032012	regulation of ARF protein signal transduction	biological_process	0.020617	5	39	37836
	GO:0009177	pyrimidine deoxyribonucleoside monophosphate biosynthetic process	biological_process	0.10118	5	14	37836		GO:0006184	GTP catabolic process	biological_process	0.020696	15	211	37836
	GO:0042083	5,10methylenetetrahydrofolatedependent methyltransferase activity	molecular_function	0.10118	5	14	37836		GO:1901069	guanosinecontaining compound catabolic process	biological_process	0.020696	15	211	37836
	GO:0046073	dTMP metabolic process	biological_process	0.10118	5	14	37836		GO:0006139	nucleobasecontaining compound metabolic process	biological_process	0.02097	203	4534	37836
	GO:0006855	drug transmembrane transport	biological_process	0.10539	29	124	37836		GO:0008170	Nmethyltransferase activity	molecular_function	0.021547	6	55	37836
	GO:0015238	drug transmembrane transporter activity	molecular_function	0.10539	29	124	37836		GO:0000785	chromatin	cellular_component	0.021603	10	131	37836
	GO:0015893	drug transport	biological_process	0.10539	29	124	37836		GO:0000786	nucleosome	cellular_component	0.021603	10	131	37836
	GO:0042493	response to drug	biological_process	0.10539	29	124	37836		GO:0032993	proteinDNA complex	cellular_component	0.021603	10	131	37836
	GO:0090484	drug transporter activity	molecular_function	0.10539	29	124	37836		GO:0016779	nucleotidyltransferase activity	molecular_function	0.022047	21	328	37836
	GO:0004674	protein serine/threonine kinase activity	molecular_function	0.11032	500	2563	37836		GO:0005093	Rab GDPdissociation inhibitor activity	molecular_function	0.022097	2	6	37836
	GO:0010605	negative regulation of macromolecule metabolic process	biological_process	0.11161	19	77	37836		GO:0006913	nucleocytoplasmic transport	biological_process	0.022358	7	72	37836
	GO:0003333	amino acid transmembrane transport	biological_process	0.1148	14	54	37836		GO:0051169	nuclear transport	biological_process	0.022358	7	72	37836
	GO:0006865	amino acid transport	biological_process	0.1148	14	54	37836		GO:0005778	peroxisomal membrane	cellular_component	0.022513	3	16	37836
	GO:0015171	amino acid transmembrane transporter activity	molecular_function	0.1148	14	54	37836		GO:0031903	microbody membrane	cellular_component	0.022513	3	16	37836
	GO:0010044	response to aluminum ion	biological_process	0.11904	7	23	37836		GO:0044438	microbody part	cellular_component	0.022513	3	16	37836
	GO:0009890	negative regulation of biosynthetic process	biological_process	0.11971	18	73	37836		GO:0044439	peroxisomal part	cellular_component	0.022513	3	16	37836
	GO:0010558	negative regulation of macromolecule biosynthetic process	biological_process	0.11971	18	73	37836		GO:0045259	protontransporting ATP synthase complex	cellular_component	0.022524	4	28	37836
	GO:0031327	negative regulation of cellular biosynthetic process	biological_process	0.11971	18	73	37836		GO:0044242	cellular lipid catabolic process	biological_process	0.023246	3	16	37836
	GO:2000113	negative regulation of cellular macromolecule biosynthetic process	biological_process	0.11971	18	73	37836		GO:0055086	nucleobasecontaining small molecule metabolic process	biological_process	0.023307	34	600	37836
	GO:0008725	DNA3methyladenine glycosylase activity	molecular_function	0.12445	3	7	37836		GO:0004221	ubiquitin thiolesterase activity	molecular_function	0.023637	8	86	37836
	GO:0043733	DNA3methylbase glycosylase activity	molecular_function	0.12445	3	7	37836		GO:0019904	protein domain specific binding	molecular_function	0.023997	3	16	37836
	GO:0004363	glutathione synthase activity	molecular_function	0.12445	3	7	37836		GO:0005083	small GTPase regulator activity	molecular_function	0.024389	10	121	37836
	GO:0016413	Oacetyltransferase activity	molecular_function	0.12445	3	7	37836		GO:0030145	manganese ion binding	molecular_function	0.024861	8	94	37836
	GO:0005094	Rho GDPdissociation inhibitor activity	molecular_function	0.12445	3	7	37836		GO:0046039	GTP metabolic process	biological_process	0.027539	15	219	37836
	GO:0016229	steroid dehydrogenase activity	molecular_function	0.12492	6	19	37836		GO:0008146	sulfotransferase activity	molecular_function	0.027572	6	59	37836
	GO:0005681	spliceosomal complex	cellular_component	0.12492	6	19	37836		GO:0030170	pyridoxal phosphate binding	molecular_function	0.028491	18	277	37836
	GO:0003905	alkylbase DNA Nglycosylase activity	molecular_function	0.13108	4	11	37836		GO:0042398	cellular modified amino acid biosynthetic process	biological_process	0.028958	8	92	37836
	GO:0008812	choline dehydrogenase activity	molecular_function	0.13108	4	11	37836		GO:0018130	heterocycle biosynthetic process	biological_process	0.029724	143	3154	37836
	GO:0071804	cellular potassium ion transport	biological_process	0.13514	19	79	37836		GO:0009144	purine nucleoside triphosphate metabolic process	biological_process	0.02987	20	320	37836
	GO:0071805	potassium ion transmembrane transport	biological_process	0.13514	19	79	37836		GO:0009199	ribonucleoside triphosphate metabolic process	biological_process	0.02987	20	320	37836
	GO:0000145	exocyst	cellular_component	0.13514	19	79	37836		GO:0009205	purine ribonucleoside triphosphate metabolic process	biological_process	0.02987	20	320	37836
	GO:0044448	cell cortex part	cellular_component	0.13514	19	79	37836		GO:0009141	nucleoside triphosphate metabolic process	biological_process	0.03063	20	321	37836
	GO:0000990	core RNA polymerase binding transcription factor activity	molecular_function	0.14247	7	24	37836		GO:0009522	photosystem I	cellular_component	0.031013	4	33	37836
	GO:0000996	core DNAdependent RNA polymerase binding promoter specificity activity	molecular_function	0.14247	7	24	37836		GO:0016602	CCAATbinding factor complex	cellular_component	0.031045	2	7	37836
	GO:0016987	sigma factor activity	molecular_function	0.14247	7	24	37836		GO:0030259	lipid glycosylation	biological_process	0.031835	3	17	37836
	GO:0032268	regulation of cellular protein metabolic process	biological_process	0.14284	30	133	37836		GO:0071103	DNA conformation change	biological_process	0.032436	12	176	37836
	GO:0009892	negative regulation of metabolic process	biological_process	0.14791	19	80	37836		GO:0044257	cellular protein catabolic process	biological_process	0.033698	17	263	37836
	GO:0010468	regulation of gene expression	biological_process	0.15435	500	2584	37836		GO:0051603	proteolysis involved in cellular protein catabolic process	biological_process	0.033698	17	263	37836
	GO:0016567	protein ubiquitination	biological_process	0.15619	42	194	37836		GO:0016634	oxidoreductase activity, acting on the CHCH group of donors, oxygen as acceptor	molecular_function	0.033797	3	18	37836
	GO:0031324	negative regulation of cellular metabolic process	biological_process	0.15878	18	76	37836		GO:0006753	nucleoside phosphate metabolic process	biological_process	0.033987	30	533	37836
	GO:0004419	hydroxymethylglutarylCoA lyase activity	molecular_function	0.15936	2	4	37836		GO:0019438	aromatic compound biosynthetic process	biological_process	0.034655	141	3123	37836
	GO:0003878	ATP citrate synthase activity	molecular_function	0.15936	2	4	37836		GO:0015672	monovalent inorganic cation transport	biological_process	0.035241	18	287	37836
	GO:0004774	succinateCoA ligase activity	molecular_function	0.15936	2	4	37836		GO:0016491	oxidoreductase activity	molecular_function	0.035272	148	3295	37836
	GO:0004775	succinateCoA ligase (ADPforming) activity	molecular_function	0.15936	2	4	37836		GO:0072521	purinecontaining compound metabolic process	biological_process	0.036595	25	431	37836
	GO:0016661	oxidoreductase activity, acting on other nitrogenous compounds as donors	molecular_function	0.15936	2	4	37836		GO:0008757	Sadenosylmethioninedependent methyltransferase activity	molecular_function	0.037327	8	96	37836
	GO:0042126	nitrate metabolic process	biological_process	0.15936	2	4	37836		GO:0006450	regulation of translational fidelity	biological_process	0.038679	1	1	37836
	GO:0042128	nitrate assimilation	biological_process	0.15936	2	4	37836		GO:0003954	NADH dehydrogenase activity	molecular_function	0.039044	3	20	37836
	GO:0046857	oxidoreductase activity, acting on other nitrogenous compounds as donors, with NAD or NADP as acceptor	molecular_function	0.15936	2	4	37836		GO:0008137	NADH dehydrogenase (ubiquinone) activity	molecular_function	0.039044	3	20	37836
	GO:0071941	nitrogen cycle metabolic process	biological_process	0.15936	2	4	37836		GO:0050136	NADH dehydrogenase (quinone) activity	molecular_function	0.039044	3	20	37836
	GO:2001057	reactive nitrogen species metabolic process	biological_process	0.15936	2	4	37836		GO:0006779	porphyrincontaining compound biosynthetic process	biological_process	0.039561	4	33	37836
	GO:0010016	shoot system morphogenesis	biological_process	0.15936	2	4	37836		GO:0007031	peroxisome organization	biological_process	0.040073	3	20	37836
	GO:0048367	shoot system development	biological_process	0.15936	2	4	37836		GO:0006091	generation of precursor metabolites and energy	biological_process	0.040176	15	231	37836
	GO:0048646	anatomical structure formation involved in morphogenesis	biological_process	0.15936	2	4	37836		GO:0005838	proteasome regulatory particle	cellular_component	0.041072	1	1	37836
	GO:0048731	system development	biological_process	0.15936	2	4	37836		GO:0022624	proteasome accessory complex	cellular_component	0.041072	1	1	37836
	GO:0009308	amine metabolic process	biological_process	0.16375	31	140	37836		GO:0007020	microtubule nucleation	biological_process	0.041362	1	1	37836
	GO:0006551	leucine metabolic process	biological_process	0.16905	4	12	37836		GO:0009349	riboflavin synthase complex	cellular_component	0.041954	1	1	37836
	GO:0009098	leucine biosynthetic process	biological_process	0.16905	4	12	37836		GO:0009445	putrescine metabolic process	biological_process	0.042162	1	1	37836
	GO:0008236	serinetype peptidase activity	molecular_function	0.16972	82	399	37836		GO:0009446	putrescine biosynthetic process	biological_process	0.042162	1	1	37836
	GO:0017171	serine hydrolase activity	molecular_function	0.16972	82	399	37836		GO:0047632	agmatine deiminase activity	molecular_function	0.042162	1	1	37836
	GO:0032940	secretion by cell	biological_process	0.16974	24	106	37836		GO:0005484	SNAP receptor activity	molecular_function	0.04222	3	20	37836
	GO:0046903	secretion	biological_process	0.16974	24	106	37836		GO:0004329	formatetetrahydrofolate ligase activity	molecular_function	0.042293	1	1	37836
	GO:0016788	hydrolase activity, acting on ester bonds	molecular_function	0.17027	294	1504	37836		GO:0004370	glycerol kinase activity	molecular_function	0.042453	1	1	37836
	GO:0048519	negative regulation of biological process	biological_process	0.17079	25	111	37836		GO:0007264	small GTPase mediated signal transduction	biological_process	0.042822	17	272	37836
	GO:0019222	regulation of metabolic process	biological_process	0.17139	551	2861	37836		GO:0003924	GTPase activity	molecular_function	0.043222	17	272	37836
	GO:0046577	longchainalcohol oxidase activity	molecular_function	0.17264	3	8	37836		GO:0006575	cellular modified amino acid metabolic process	biological_process	0.043382	8	100	37836
	GO:0004163	diphosphomevalonate decarboxylase activity	molecular_function	0.17264	3	8	37836		GO:0004794	Lthreonine ammonialyase activity	molecular_function	0.043698	1	1	37836
	GO:0060255	regulation of macromolecule metabolic process	biological_process	0.17929	513	2663	37836		GO:0004333	fumarate hydratase activity	molecular_function	0.04389	1	1	37836
	GO:0006904	vesicle docking involved in exocytosis	biological_process	0.17992	8	30	37836		GO:0006106	fumarate metabolic process	biological_process	0.04389	1	1	37836
	GO:0006694	steroid biosynthetic process	biological_process	0.17992	8	30	37836		GO:0045239	tricarboxylic acid cycle enzyme complex	cellular_component	0.04389	1	1	37836
	GO:0006811	ion transport	biological_process	0.18107	187	946	37836		GO:0044248	cellular catabolic process	biological_process	0.044438	38	720	37836
	GO:0006887	exocytosis	biological_process	0.18132	23	102	37836		GO:0006334	nucleosome assembly	biological_process	0.045165	10	147	37836
	GO:0004000	adenosine deaminase activity	molecular_function	0.18579	1	1	37836		GO:0031497	chromatin assembly	biological_process	0.045165	10	147	37836
	GO:0009226	nucleotidesugar biosynthetic process	biological_process	0.18579	1	1	37836		GO:0034728	nucleosome organization	biological_process	0.045165	10	147	37836
	GO:0019276	UDPNacetylgalactosamine metabolic process	biological_process	0.18579	1	1	37836		GO:0065004	proteinDNA complex assembly	biological_process	0.045165	10	147	37836
	GO:0019277	UDPNacetylgalactosamine biosynthetic process	biological_process	0.18579	1	1	37836		GO:0071824	proteinDNA complex subunit organization	biological_process	0.045165	10	147	37836
	GO:0046349	amino sugar biosynthetic process	biological_process	0.18579	1	1	37836		GO:0009536	plastid	cellular_component	0.045595	7	86	37836
	GO:0050511	undecaprenyldiphosphomuramoylpentapeptide betaNacetylglucosaminyltransferase activity	molecular_function	0.18579	1	1	37836		GO:0009309	amine biosynthetic process	biological_process	0.045634	5	52	37836
	GO:0005199	structural constituent of cell wall	molecular_function	0.18579	1	1	37836		GO:0042401	cellular biogenic amine biosynthetic process	biological_process	0.045634	5	52	37836
	GO:0003724	RNA helicase activity	molecular_function	0.18579	1	1	37836		GO:0009116	nucleoside metabolic process	biological_process	0.046021	24	419	37836
	GO:0006310	DNA recombination	biological_process	0.19103	13	54	37836		GO:1901657	glycosyl compound metabolic process	biological_process	0.046021	24	419	37836
	GO:0016614	oxidoreductase activity, acting on CHOH group of donors	molecular_function	0.19488	69	336	37836		GO:0043228	nonmembranebounded organelle	cellular_component	0.046414	54	1115	37836
	GO:0010277	chlorophyllide a oxygenase [overall] activity	molecular_function	0.19525	5	17	37836		GO:0043232	intracellular nonmembranebounded organelle	cellular_component	0.046414	54	1115	37836
	GO:0015994	chlorophyll metabolic process	biological_process	0.19525	5	17	37836		GO:0015985	energy coupled proton transport, down electrochemical gradient	biological_process	0.04759	4	36	37836
	GO:0009221	pyrimidine deoxyribonucleotide biosynthetic process	biological_process	0.19525	5	17	37836		GO:0015986	ATP synthesis coupled proton transport	biological_process	0.04759	4	36	37836
	GO:0009263	deoxyribonucleotide biosynthetic process	biological_process	0.19525	5	17	37836		GO:0016831	carboxylyase activity	molecular_function	0.049889	11	160	37836
	GO:0009265	2'deoxyribonucleotide biosynthetic process	biological_process	0.19525	5	17	37836		GO:0016881	acidamino acid ligase activity	molecular_function	0.050289	20	341	37836
	GO:0046385	deoxyribose phosphate biosynthetic process	biological_process	0.19525	5	17	37836		GO:1901068	guanosinecontaining compound metabolic process	biological_process	0.050967	15	238	37836
	GO:0071702	organic substance transport	biological_process	0.19605	214	1091	37836		GO:1901362	organic cyclic compound biosynthetic process	biological_process	0.051087	143	3218	37836
	GO:0016773	phosphotransferase activity, alcohol group as acceptor	molecular_function	0.19643	648	3386	37836		GO:0006333	chromatin assembly or disassembly	biological_process	0.051137	10	150	37836
	GO:0071944	cell periphery	cellular_component	0.19786	66	321	37836		GO:0050664	oxidoreductase activity, acting on NAD(P)H, oxygen as acceptor	molecular_function	0.05164	3	21	37836
	GO:0034220	ion transmembrane transport	biological_process	0.19887	65	316	37836		GO:0044281	small molecule metabolic process	biological_process	0.052111	84	1775	37836
	GO:0016847	1aminocyclopropane1carboxylate synthase activity	molecular_function	0.20203	11	45	37836		GO:0008408	3'5' exonuclease activity	molecular_function	0.052454	4	37	37836
	GO:0018871	1aminocyclopropane1carboxylate metabolic process	biological_process	0.20203	11	45	37836		GO:0050662	coenzyme binding	molecular_function	0.053409	37	712	37836
	GO:0042218	1aminocyclopropane1carboxylate biosynthetic process	biological_process	0.20203	11	45	37836		GO:1901293	nucleoside phosphate biosynthetic process	biological_process	0.053498	14	218	37836
	GO:0016655	oxidoreductase activity, acting on NAD(P)H, quinone or similar compound as acceptor	molecular_function	0.2055	8	31	37836		GO:0005085	guanylnucleotide exchange factor activity	molecular_function	0.054403	4	36	37836
	GO:0006040	amino sugar metabolic process	biological_process	0.2055	8	31	37836		GO:0005694	chromosome	cellular_component	0.05478	13	210	37836
	GO:0030246	carbohydrate binding	molecular_function	0.20908	27	124	37836		GO:0006152	purine nucleoside catabolic process	biological_process	0.055045	15	239	37836
	GO:0004351	glutamate decarboxylase activity	molecular_function	0.21027	4	13	37836		GO:0006195	purine nucleotide catabolic process	biological_process	0.055045	15	239	37836
	GO:0005092	GDPdissociation inhibitor activity	molecular_function	0.21027	4	13	37836		GO:0009143	nucleoside triphosphate catabolic process	biological_process	0.055045	15	239	37836
	GO:0009266	response to temperature stimulus	biological_process	0.21226	6	22	37836		GO:0009146	purine nucleoside triphosphate catabolic process	biological_process	0.055045	15	239	37836
	GO:0009408	response to heat	biological_process	0.21226	6	22	37836		GO:0009154	purine ribonucleotide catabolic process	biological_process	0.055045	15	239	37836
	GO:0008107	galactoside 2alphaLfucosyltransferase activity	molecular_function	0.21226	6	22	37836		GO:0009166	nucleotide catabolic process	biological_process	0.055045	15	239	37836
	GO:0031127	alpha(1,2)fucosyltransferase activity	molecular_function	0.21226	6	22	37836		GO:0009203	ribonucleoside triphosphate catabolic process	biological_process	0.055045	15	239	37836
	GO:0005315	inorganic phosphate transmembrane transporter activity	molecular_function	0.21226	6	22	37836		GO:0009207	purine ribonucleoside triphosphate catabolic process	biological_process	0.055045	15	239	37836
	GO:0006817	phosphate ion transport	biological_process	0.21226	6	22	37836		GO:0009261	ribonucleotide catabolic process	biological_process	0.055045	15	239	37836
	GO:0008152	metabolic process	biological_process	0.21633	3512	18741	37836		GO:0046130	purine ribonucleoside catabolic process	biological_process	0.055045	15	239	37836
	Os05g0356700,Os11g0197725,Os07g0499650,Os12g0583300,Os03g0713550,Os08g0560900,Os06g0652300,Os03g0145102,Os04g0253601,Os01g0772100,Os06g0344900,Os04g0460600,Os04g0268700,Os03g0295932,Os04g0379700,Os06g0647000,Os06g0543500,Os05g0574200,Os06g0725250,Os02g0694900,Os05g0571300,Os09g0368500,Os01g0820050,Os01g0587400,Os06g0165000,Os11g0577866,Os04g0128550,Os08g0154251,Os09g0440300,Os11g0652900,Os02g0702…								GO:0072523	purinecontaining compound catabolic process	biological_process	0.055045	15	239	37836
	GO:0016830	carboncarbon lyase activity	molecular_function	0.21939	45	216	37836		GO:1901292	nucleoside phosphate catabolic process	biological_process	0.055045	15	239	37836
	GO:0032446	protein modification by small protein conjugation	biological_process	0.22243	42	201	37836		GO:0009164	nucleoside catabolic process	biological_process	0.056535	15	240	37836
	GO:0070647	protein modification by small protein conjugation or removal	biological_process	0.22243	42	201	37836		GO:0042454	ribonucleoside catabolic process	biological_process	0.056535	15	240	37836
	GO:0046873	metal ion transmembrane transporter activity	molecular_function	0.22357	50	242	37836		GO:1901658	glycosyl compound catabolic process	biological_process	0.056535	15	240	37836
	GO:0032065	cortical protein anchoring	biological_process	0.22496	3	9	37836		GO:0016790	thiolester hydrolase activity	molecular_function	0.057182	8	102	37836
	GO:0032880	regulation of protein localization	biological_process	0.22496	3	9	37836		GO:0044444	cytoplasmic part	cellular_component	0.058951	79	1702	37836
	GO:0051051	negative regulation of transport	biological_process	0.22496	3	9	37836		GO:0003712	transcription cofactor activity	molecular_function	0.059999	6	69	37836
	GO:0051220	cytoplasmic sequestering of protein	biological_process	0.22496	3	9	37836		GO:0003995	acylCoA dehydrogenase activity	molecular_function	0.060368	3	23	37836
	GO:0051223	regulation of protein transport	biological_process	0.22496	3	9	37836		GO:0010498	proteasomal protein catabolic process	biological_process	0.061036	2	10	37836
	GO:0051224	negative regulation of protein transport	biological_process	0.22496	3	9	37836		GO:0043161	proteasomal ubiquitindependent protein catabolic process	biological_process	0.061036	2	10	37836
	GO:0070201	regulation of establishment of protein localization	biological_process	0.22496	3	9	37836		GO:0006310	DNA recombination	biological_process	0.061086	5	54	37836
	GO:0004826	phenylalaninetRNA ligase activity	molecular_function	0.22496	3	9	37836		GO:0042451	purine nucleoside biosynthetic process	biological_process	0.061136	9	125	37836
	GO:0006432	phenylalanyltRNA aminoacylation	biological_process	0.22496	3	9	37836		GO:0046129	purine ribonucleoside biosynthetic process	biological_process	0.061136	9	125	37836
	GO:0007155	cell adhesion	biological_process	0.22496	3	9	37836		GO:0006778	porphyrincontaining compound metabolic process	biological_process	0.061646	4	38	37836
	GO:0022610	biological adhesion	biological_process	0.22496	3	9	37836		GO:0016769	transferase activity, transferring nitrogenous groups	molecular_function	0.062873	9	126	37836
	GO:0004146	dihydrofolate reductase activity	molecular_function	0.22496	3	9	37836		GO:0000989	transcription factor binding transcription factor activity	molecular_function	0.063401	6	70	37836
	GO:0006545	glycine biosynthetic process	biological_process	0.22496	3	9	37836		GO:0046434	organophosphate catabolic process	biological_process	0.067379	15	246	37836
	GO:0009889	regulation of biosynthetic process	biological_process	0.22876	490	2559	37836		GO:0004089	carbonate dehydratase activity	molecular_function	0.067905	3	25	37836
	GO:0010556	regulation of macromolecule biosynthetic process	biological_process	0.22876	490	2559	37836		GO:0009117	nucleotide metabolic process	biological_process	0.068738	28	526	37836
	GO:0031326	regulation of cellular biosynthetic process	biological_process	0.22876	490	2559	37836		GO:0005667	transcription factor complex	cellular_component	0.069428	5	55	37836
	GO:2000112	regulation of cellular macromolecule biosynthetic process	biological_process	0.22876	490	2559	37836		GO:0003857	3hydroxyacylCoA dehydrogenase activity	molecular_function	0.069591	2	11	37836
	GO:0009129	pyrimidine nucleoside monophosphate metabolic process	biological_process	0.23166	5	18	37836		GO:0005096	GTPase activator activity	molecular_function	0.070817	6	72	37836
	GO:0009130	pyrimidine nucleoside monophosphate biosynthetic process	biological_process	0.23166	5	18	37836		GO:0009118	regulation of nucleoside metabolic process	biological_process	0.070817	6	72	37836
	GO:0009219	pyrimidine deoxyribonucleotide metabolic process	biological_process	0.23166	5	18	37836		GO:0030811	regulation of nucleotide catabolic process	biological_process	0.070817	6	72	37836
	GO:0009262	deoxyribonucleotide metabolic process	biological_process	0.23166	5	18	37836		GO:0032318	regulation of Ras GTPase activity	biological_process	0.070817	6	72	37836
	GO:0009394	2'deoxyribonucleotide metabolic process	biological_process	0.23166	5	18	37836		GO:0033121	regulation of purine nucleotide catabolic process	biological_process	0.070817	6	72	37836
	GO:0019692	deoxyribose phosphate metabolic process	biological_process	0.23166	5	18	37836		GO:0033124	regulation of GTP catabolic process	biological_process	0.070817	6	72	37836
	GO:0022406	membrane docking	biological_process	0.2324	8	32	37836		GO:0043087	regulation of GTPase activity	biological_process	0.070817	6	72	37836
	GO:0048278	vesicle docking	biological_process	0.2324	8	32	37836		GO:1900542	regulation of purine nucleotide metabolic process	biological_process	0.070817	6	72	37836
	GO:0004484	mRNA guanylyltransferase activity	molecular_function	0.23389	2	5	37836		GO:0015935	small ribosomal subunit	cellular_component	0.072399	4	41	37836
	GO:0004651	polynucleotide 5'phosphatase activity	molecular_function	0.23389	2	5	37836		GO:0008152	metabolic process	biological_process	0.07303	761	18741	37836
	GO:0008192	RNA guanylyltransferase activity	molecular_function	0.23389	2	5	37836		GO:0006730	onecarbon metabolic process	biological_process	0.073112	3	26	37836
	GO:0070568	guanylyltransferase activity	molecular_function	0.23389	2	5	37836		GO:0009719	response to endogenous stimulus	biological_process	0.074236	6	74	37836
	GO:0000075	cell cycle checkpoint	biological_process	0.23389	2	5	37836		GO:0009725	response to hormone stimulus	biological_process	0.074236	6	74	37836
	GO:0000077	DNA damage checkpoint	biological_process	0.23389	2	5	37836		GO:0010033	response to organic substance	biological_process	0.074236	6	74	37836
	GO:0010948	negative regulation of cell cycle process	biological_process	0.23389	2	5	37836		GO:0016530	metallochaperone activity	molecular_function	0.074243	1	2	37836
	GO:0031570	DNA integrity checkpoint	biological_process	0.23389	2	5	37836		GO:0016531	copper chaperone activity	molecular_function	0.074243	1	2	37836
	GO:1901988	negative regulation of cell cycle phase transition	biological_process	0.23389	2	5	37836		GO:0016782	transferase activity, transferring sulfurcontaining groups	molecular_function	0.075762	6	76	37836
	GO:0006787	porphyrincontaining compound catabolic process	biological_process	0.23389	2	5	37836		GO:0003865	3oxo5alphasteroid 4dehydrogenase activity	molecular_function	0.075767	1	2	37836
	GO:0033015	tetrapyrrole catabolic process	biological_process	0.23389	2	5	37836		GO:0033765	steroid dehydrogenase activity, acting on the CHCH group of donors	molecular_function	0.075767	1	2	37836
	GO:0051187	cofactor catabolic process	biological_process	0.23389	2	5	37836		GO:0007059	chromosome segregation	biological_process	0.076075	2	12	37836
	GO:0001071	nucleic acid binding transcription factor activity	molecular_function	0.23398	226	1163	37836		GO:0015077	monovalent inorganic cation transmembrane transporter activity	molecular_function	0.077242	20	365	37836
	GO:0003700	sequencespecific DNA binding transcription factor activity	molecular_function	0.23398	226	1163	37836		GO:0009163	nucleoside biosynthetic process	biological_process	0.078203	9	131	37836
	GO:0015079	potassium ion transmembrane transporter activity	molecular_function	0.23602	26	121	37836		GO:0042455	ribonucleoside biosynthetic process	biological_process	0.078203	9	131	37836
	GO:0006464	cellular protein modification process	biological_process	0.24505	706	3714	37836		GO:1901659	glycosyl compound biosynthetic process	biological_process	0.078203	9	131	37836
	GO:0036211	protein modification process	biological_process	0.24505	706	3714	37836		GO:0016272	prefoldin complex	cellular_component	0.078812	3	26	37836
	GO:0016744	transferase activity, transferring aldehyde or ketonic groups	molecular_function	0.24516	6	23	37836		GO:0031329	regulation of cellular catabolic process	biological_process	0.07895	6	74	37836
	GO:0008374	Oacyltransferase activity	molecular_function	0.25099	13	57	37836		GO:0008235	metalloexopeptidase activity	molecular_function	0.079375	3	26	37836
	GO:0008373	sialyltransferase activity	molecular_function	0.2539	4	14	37836		GO:0019239	deaminase activity	molecular_function	0.079986	2	12	37836
	GO:0004809	tRNA (guanineN2)methyltransferase activity	molecular_function	0.2539	4	14	37836		GO:0006417	regulation of translation	biological_process	0.08057	5	60	37836
	GO:0016899	oxidoreductase activity, acting on the CHOH group of donors, oxygen as acceptor	molecular_function	0.2542	7	28	37836		GO:0010608	posttranscriptional regulation of gene expression	biological_process	0.08057	5	60	37836
	GO:0015291	secondary active transmembrane transporter activity	molecular_function	0.25661	65	323	37836		GO:0070085	glycosylation	biological_process	0.080864	10	151	37836
	GO:0030976	thiamine pyrophosphate binding	molecular_function	0.26044	8	33	37836		GO:0009664	planttype cell wall organization	biological_process	0.081085	6	82	37836
	GO:1901681	sulfur compound binding	molecular_function	0.26044	8	33	37836		GO:0071669	planttype cell wall organization or biogenesis	biological_process	0.081085	6	82	37836
	GO:0004842	ubiquitinprotein ligase activity	molecular_function	0.26559	42	205	37836		GO:0006140	regulation of nucleotide metabolic process	biological_process	0.082016	6	75	37836
	GO:0048523	negative regulation of cellular process	biological_process	0.26975	21	98	37836		GO:0008047	enzyme activator activity	molecular_function	0.083041	6	75	37836
	GO:0016703	oxidoreductase activity, acting on single donors with incorporation of molecular oxygen, incorporation of one atom of oxygen (internal monooxygenases or internal mixed function oxidases)	molecular_function	0.26978	5	19	37836		GO:0006884	cell volume homeostasis	biological_process	0.083046	1	2	37836
	GO:0009690	cytokinin metabolic process	biological_process	0.26978	5	19	37836		GO:0034654	nucleobasecontaining compound biosynthetic process	biological_process	0.0836	130	2972	37836
	GO:0010817	regulation of hormone levels	biological_process	0.26978	5	19	37836		GO:0048046	apoplast	cellular_component	0.084398	10	161	37836
	GO:0019139	cytokinin dehydrogenase activity	molecular_function	0.26978	5	19	37836		GO:0030597	RNA glycosylase activity	molecular_function	0.084501	4	44	37836
	GO:0034754	cellular hormone metabolic process	biological_process	0.26978	5	19	37836		GO:0030598	rRNA Nglycosylase activity	molecular_function	0.084501	4	44	37836
	GO:0042445	hormone metabolic process	biological_process	0.26978	5	19	37836		GO:0044265	cellular macromolecule catabolic process	biological_process	0.085069	17	297	37836
	GO:0047134	proteindisulfide reductase activity	molecular_function	0.26978	5	19	37836		GO:0030880	RNA polymerase complex	cellular_component	0.0869	4	42	37836
	GO:0015103	inorganic anion transmembrane transporter activity	molecular_function	0.27005	11	48	37836		GO:0051336	regulation of hydrolase activity	biological_process	0.086968	6	76	37836
	GO:0015035	protein disulfide oxidoreductase activity	molecular_function	0.27939	34	165	37836		GO:0008417	fucosyltransferase activity	molecular_function	0.087223	3	27	37836
	GO:0005385	zinc ion transmembrane transporter activity	molecular_function	0.2794	6	24	37836		GO:0007010	cytoskeleton organization	biological_process	0.0882	6	77	37836
	GO:0006829	zinc ion transport	biological_process	0.2794	6	24	37836		GO:0005092	GDPdissociation inhibitor activity	molecular_function	0.090158	2	13	37836
	GO:0071577	zinc ion transmembrane transport	biological_process	0.2794	6	24	37836		GO:0017148	negative regulation of translation	biological_process	0.09048	4	45	37836
	GO:1901677	phosphate transmembrane transporter activity	molecular_function	0.2794	6	24	37836		GO:0032269	negative regulation of cellular protein metabolic process	biological_process	0.09048	4	45	37836
	GO:0016755	transferase activity, transferring aminoacyl groups	molecular_function	0.27973	3	10	37836		GO:0051248	negative regulation of protein metabolic process	biological_process	0.09048	4	45	37836
	GO:0004347	glucose6phosphate isomerase activity	molecular_function	0.27973	3	10	37836		GO:0006163	purine nucleotide metabolic process	biological_process	0.091937	21	388	37836
[truncated: 1,664 more rows]

## Sheet: TableS6
Table S6. KEGG functional annotation of trans-regulated target genes of significantly downregulated lncRNAs
[truncated: 1,089 more rows]

[truncated: 8 more sheets: Table S7, Table S8, Table S9, Table S10, Table S11, _xltb_storage_, Table S12, Table S13]
